# Supplementary material for: Single-Nucleus RNA Sequencing Reveals Cellular Transcriptome Features at Different Growth Stages in Porcine Skeletal Muscle
Source: Cells. 2025 Jan 2;14(1):37. doi: 10.3390/cells14010037 (PMC11720419; doi:10.3390/cells14010037)
Supplement: Supplementary file 1 [file cells-14-00037-s001.zip]

Archive with 5 entries (4 files):
- cells-3393369-supplementary/
- cells-3393369-supplementary/Supplementary Figure S1.png
- cells-3393369-supplementary/Supplementary Figure S2.png
- cells-3393369-supplementary/Supplementary Figure S3.png
- cells-3393369-supplementary/Supplementary Tables S1-S4.xlsx
