# Supplementary material for: Single-Nucleus RNA Sequencing Reveals Cellular Transcriptome Features at Different Growth Stages in Porcine Skeletal Muscle
Source: Cells. 2025 Jan 2;14(1):37. doi: 10.3390/cells14010037 (PMC11720419; doi:10.3390/cells14010037)
Supplement: Supplementary file 1 [file cells-14-00037-s001.zip › cells-3393369-supplementary/Supplementary Tables S1-S4.xlsx]

## Sheet: Supplementary Table S1
Supplementary Table S1 : snRNA-seq mapping information
Stage	Sample	Raw Reads	Valid Reads	Uniquely Mapped Reads	Reads Assigned To			Estimated Number of Cells	Fraction Reads in Cells	Mean Reads per Cell	Median UMI per Cell	Total Genes	Median Genes per Cell	Saturation
					Exonic Regions	Intronic Regions	Intergenic Regions
170-day-old	Rep1	654296091	564181169	533311299	194720652	229731200	108777667	15356	0.37	36740	639	23446	315	0.63
170-day-old	Rep2	619760948	536581858	510864189	161384079	231634574	117774316	35108	0.51	15283	608	27153	327	0.52
245-day-old	Rep1	516586196	445074155	419489184	127090239	205119761	87225528	11128	0.37	39995	525	23113	231	0.55
245-day-old	Rep2	519622769	448989675	425386229	182804645	160053293	82447772	22895	0.46	19610	572	23772	294	0.53

## Sheet: Supplementary Table S2
Supplementary Table S2 : high-quality nucleus of each samples
Stage	Sample	Double rate	High Quality Cells
			Number	Meadian UMI	Median Genes
170-day-old	Rep1	0.12	11542	554	315
170-day-old	Rep2	0.28	23584	478	326
245-day-old	Rep1	0.09	6231	572	276
245-day-old	Rep2	0.18	14715	505	306

## Sheet: Supplementary Table S3
Supplementary Table S3 : Differential expression of genes in major cell types
Cell Class	Gene	scores	logfoldchanges	pvals	pvals_adj
Myo_I	ATP2A2	106.254	6.54486	0	0
Myo_I	MYBPC1	97.0915	4.22397	0	0
Myo_I	XIRP2	82.8476	3.88316	0	0
Myo_I	MYH7	81.1973	5.51493	0	0
Myo_I	TNNT1	73.5686	4.91644	0	0
Myo_I	CA3	73.4938	3.75156	0	0
Myo_I	MYL2	73.2209	5.45627	0	0
Myo_I	MYOZ2	73.1467	7.32053	0	0
Myo_I	ACTN2	69.4415	3.15642	0	0
Myo_I	ENSSSCG00000006556	64.569	4.66155	0	0
Myo_I	FHL1	62.8708	3.30078	0	0
Myo_I	MYOT	56.1319	2.16432	0	0
Myo_I	NEB	54.3101	1.80845	0	0
Myo_I	ENSSSCG00000058584	48.3021	2.88106	0	0
Myo_I	ZNF385B	42.7294	5.98741	0	0
Myo_I	ASB5	39.6766	1.78088	0	0
Myo_I	MYOM1	38.9739	1.85933	0	0
Myo_I	NT5C2	38.3448	2.0269	0	0
Myo_I	ENSSSCG00000016330	38.1856	2.4372	0	0
Myo_I	SLC25A36	37.1377	2.55216	6.92e-302	6.44e-299
Myo_I	LMCD1	36.7787	3.74156	4.04e-296	3.63e-293
Myo_I	TECRL	36.213	7.10722	3.81e-287	3.29e-284
Myo_I	ACTA1	34.5923	1.63187	3.3e-262	2.58e-259
Myo_I	PDE4DIP	34.5705	1.34094	7.01e-262	5.31e-259
Myo_I	ENSSSCG00000061723	34.5325	1.21581	2.61e-261	1.91e-258
Myo_I	TNNI1	34.3085	3.88893	5.85e-258	4.17e-255
Myo_I	CSRP3	33.9926	4.20739	2.87e-253	1.98e-250
Myo_I	MYL3	33.6956	4.34577	6.7e-249	4.51e-246
Myo_I	ITGB6	32.955	2.87809	3.58e-238	2.35e-235
Myo_I	PDLIM3	32.4716	1.26836	2.68e-231	1.71e-228
Myo_I	ROCK2	32.207	1.64995	1.41e-227	8.73e-225
Myo_I	ENSSSCG00000038455	31.3831	1.44615	3.44e-216	2.08e-213
Myo_I	GPATCH8	31.1586	1.74459	3.88e-213	2.29e-210
Myo_I	MYL6B	30.4137	4.07952	3.62e-203	2.09e-200
Myo_I	ATP1B1	29.193	1.41019	2.38e-187	1.28e-184
Myo_I	ATP1A2	28.9997	1.47621	6.63e-185	3.49e-182
Myo_I	CRYAB	28.1357	1.91554	3.59e-174	1.81e-171
Myo_I	SLC38A2	27.7807	1.73458	7.42e-170	3.67e-167
Myo_I	MICU1	27.3536	1.45387	9.79e-165	4.65e-162
Myo_I	QKI	26.8905	1.49544	2.84e-159	1.27e-156
Myo_I	PRKG1	26.3454	2.12791	5.79e-153	2.55e-150
Myo_I	COQ8A	26.3163	2.54993	1.25e-152	5.39e-150
Myo_I	ENSSSCG00000039009	25.8147	3.41123	6.07e-147	2.58e-144
Myo_I	NRAP	25.5817	1.44777	2.44e-144	1.02e-141
Myo_I	KIAA1217	25.263	1.75822	8.14e-141	3.29e-138
Myo_I	THRB	24.673	1.71778	2.08e-134	8.27e-132
Myo_I	STRIT1	24.6241	4.34793	6.97e-134	2.72e-131
Myo_I	LMOD2	23.8835	2.04961	4.55e-126	1.75e-123
Myo_I	MYH7B	23.1247	4.33179	2.61e-118	9.74e-116
Myo_I	SORBS1	22.9365	1.00864	2.01e-116	7.38e-114
Myo_I	APOBEC2	22.6686	1.47524	9.14e-114	3.3e-111
Myo_I	RCAN2	22.475	2.68772	7.29e-112	2.56e-109
Myo_I	MYOM3	21.9101	3.90444	2.08e-106	7.2e-104
Myo_I	ENSSSCG00000061957	21.8787	1.09884	4.15e-106	1.42e-103
Myo_I	RBM25	21.3926	1.70086	1.57e-101	5.27e-99
Myo_I	ARPP21	21.092	1.19634	9.43e-99	3.13e-96
Myo_I	TCAP	20.4634	1.54803	4.57e-93	1.47e-90
Myo_I	PDK4	20.4418	0.899962	7.1e-93	2.26e-90
Myo_I	TNNC1	20.3681	3.83107	3.21e-92	1.01e-89
Myo_I	SMPX	20.3353	1.90172	6.26e-92	1.94e-89
Myo_I	ERBIN	20.2599	1.61176	2.91e-91	8.91e-89
Myo_I	ACSL1	20.2177	1.51643	6.84e-91	2.07e-88
Myo_I	TPM2	19.8694	1.05392	7.49e-88	2.24e-85
Myo_I	AGBL1	19.5559	3.3886	3.67e-85	1.08e-82
Myo_I	ENSSSCG00000010943	19.3555	1.51826	1.83e-83	5.35e-81
Myo_I	PALLD	19.0741	1.46034	4.15e-81	1.18e-78
Myo_I	FABP3	19.02	3.26387	1.16e-80	3.28e-78
Myo_I	HDAC9	18.8064	2.50432	6.7e-79	1.86e-76
Myo_I	PLN	18.7193	4.86671	3.45e-78	9.48e-76
Myo_I	TNIK	18.6712	2.15045	8.49e-78	2.31e-75
Myo_I	ANKRD2	18.4364	3.96853	6.71e-76	1.81e-73
Myo_I	MAP3K20	18.0234	0.934391	1.28e-72	3.33e-70
Myo_I	PPP1R12B	17.9471	1.28248	5.06e-72	1.3e-69
Myo_I	CDC14A	17.5425	1.51524	6.79e-69	1.71e-66
Myo_I	TMEM38A	17.4899	1.28781	1.71e-68	4.27e-66
Myo_I	USP13	17.2687	1.4647	8.1e-67	2e-64
Myo_I	ATP8A1	16.9927	1.29886	9.3e-65	2.27e-62
Myo_I	CAP2	16.7984	0.889425	2.51e-63	6.08e-61
Myo_I	PDLIM5	16.5772	0.734696	1.02e-61	2.44e-59
Myo_I	GRIK2	16.4815	5.13913	4.98e-61	1.18e-58
Myo_I	CRIM1	16.4347	1.62314	1.08e-60	2.51e-58
Myo_I	ENSSSCG00000010212	16.0994	0.884016	2.57e-58	5.83e-56
Myo_I	ENSSSCG00000056754	16.0737	0.609594	3.9e-58	8.75e-56
Myo_I	ENSSSCG00000061649	15.9559	1.39179	2.59e-57	5.76e-55
Myo_I	UBE2E2	15.8659	1.00254	1.09e-56	2.38e-54
Myo_I	ASB18	15.8525	2.33969	1.35e-56	2.92e-54
Myo_I	TRDN	15.3188	0.664902	5.73e-53	1.21e-50
Myo_I	LPL	15.1013	1.96902	1.59e-51	3.32e-49
Myo_I	RETREG1	15.079	0.987777	2.23e-51	4.61e-49
Myo_I	FRAS1	14.7945	2.20372	1.59e-49	3.26e-47
Myo_I	ENSSSCG00000036052	14.6348	0.572	1.68e-48	3.43e-46
Myo_I	SLC25A4	14.4166	1.05829	4.07e-47	8.14e-45
Myo_I	ABHD18	14.3596	2.44438	9.28e-47	1.84e-44
Myo_I	ADAMTS20	14.3345	1.90346	1.33e-46	2.62e-44
Myo_I	PATJ	14.1803	1.35837	1.21e-45	2.35e-43
Myo_I	ENSSSCG00000053021	14.1435	0.557175	2.05e-45	3.94e-43
Myo_I	PSME4	13.7465	0.94932	5.35e-43	1.02e-40
Myo_I	SLC1A3	13.6832	1.94877	1.28e-42	2.42e-40
Myo_I	TACC2	13.6824	0.80584	1.29e-42	2.43e-40
Myo_I	TXLNB	13.4283	0.722414	4.13e-41	7.57e-39
Myo_I	TXNIP	13.357	0.562385	1.08e-40	1.95e-38
Myo_I	ABHD2	13.2763	1.40814	3.18e-40	5.7e-38
Myo_I	UACA	13.1356	1.68231	2.06e-39	3.61e-37
Myo_I	SLCO5A1	13.0507	1.68221	6.3e-39	1.1e-36
Myo_I	ENSSSCG00000050303	12.9393	5.32285	2.7e-38	4.61e-36
Myo_I	TMC7	12.9365	4.09481	2.8e-38	4.74e-36
Myo_I	SLC20A2	12.8973	2.58701	4.66e-38	7.84e-36
Myo_I	MEF2C	12.8592	0.663532	7.64e-38	1.28e-35
Myo_I	HOMER2	12.8237	2.50455	1.21e-37	2e-35
Myo_I	HSPB1	12.8166	1.21848	1.32e-37	2.18e-35
Myo_I	ANKRD23	12.5985	0.522087	2.15e-36	3.45e-34
Myo_I	ENSSSCG00000055280	12.577	3.70811	2.83e-36	4.51e-34
Myo_I	CLIC5	12.4791	1.10296	9.71e-36	1.53e-33
Myo_I	ALPK2	12.448	1.24536	1.43e-35	2.24e-33
Myo_I	SSBP2	12.4269	0.675259	1.87e-35	2.9e-33
Myo_I	AMOTL1	12.3347	1.27963	5.89e-35	9.08e-33
Myo_I	NFAT5	12.0737	0.91206	1.46e-33	2.2e-31
Myo_I	HSPB7	12.0643	2.78832	1.63e-33	2.45e-31
Myo_I	DES	12.0165	0.792272	2.91e-33	4.27e-31
Myo_I	ZNF638	12.0154	0.763084	2.95e-33	4.31e-31
Myo_I	NEXN	11.8165	0.538733	3.21e-32	4.62e-30
Myo_I	ADCY2	11.7849	0.801081	4.67e-32	6.69e-30
Myo_I	ARHGAP24	11.7201	1.16529	1.01e-31	1.43e-29
Myo_I	FSD1L	11.5511	2.75929	7.29e-31	1.03e-28
Myo_I	ENSSSCG00000003691	11.5509	2.23817	7.31e-31	1.03e-28
Myo_I	SLC38A4	11.5179	1.62685	1.07e-30	1.5e-28
Myo_I	SVIL	11.4472	0.558996	2.43e-30	3.38e-28
Myo_I	MAST2	11.4189	1.90537	3.37e-30	4.66e-28
Myo_I	RBFOX2	11.3406	0.677934	8.26e-30	1.13e-27
Myo_I	PDE7A	11.3314	1.53881	9.17e-30	1.25e-27
Myo_I	USP25	11.2358	0.550794	2.72e-29	3.66e-27
Myo_I	AFG1L	11.2109	1.60012	3.61e-29	4.83e-27
Myo_I	MCU	11.132	1.59236	8.77e-29	1.17e-26
Myo_I	NDUFA4	11.0958	1.25189	1.31e-28	1.73e-26
Myo_I	PPP2CA	11.0828	1.51926	1.52e-28	1.99e-26
Myo_I	COX5A	10.9214	1.29503	9.11e-28	1.18e-25
Myo_I	ENSSSCG00000038561	10.9037	0.435231	1.11e-27	1.43e-25
Myo_I	LRRC2	10.7092	0.742065	9.21e-27	1.17e-24
Myo_I	PRKCQ	10.6557	1.51161	1.64e-26	2.07e-24
Myo_I	KLHL41	10.6464	0.777102	1.81e-26	2.27e-24
Myo_I	CACNA2D1	10.6078	0.509514	2.74e-26	3.42e-24
Myo_I	MLF1	10.5399	1.64637	5.65e-26	7.02e-24
Myo_I	ITIH4	10.4875	1.82738	9.86e-26	1.21e-23
Myo_I	ATP1B4	10.4623	0.710067	1.29e-25	1.57e-23
Myo_I	SAT1	10.4582	1.29986	1.34e-25	1.63e-23
Myo_I	KLHL3	10.4266	1.04047	1.87e-25	2.26e-23
Myo_I	HSPB6	10.2382	2.78847	1.34e-24	1.6e-22
Myo_I	SYNPO2	10.215	1.10827	1.7e-24	2.02e-22
Myo_I	IFRD1	10.2088	0.868553	1.81e-24	2.14e-22
Myo_I	OGT	10.2014	0.558119	1.96e-24	2.29e-22
Myo_I	PLPP1	9.99583	1.03986	1.59e-23	1.82e-21
Myo_I	FAM13C	9.98055	1.64908	1.85e-23	2.12e-21
Myo_I	PRRX1	9.90519	2.0665	3.95e-23	4.47e-21
Myo_I	SAMD4A	9.7931	0.815542	1.21e-22	1.36e-20
Myo_I	CHCHD3	9.77803	0.745789	1.4e-22	1.57e-20
Myo_I	STAU2	9.75891	0.627137	1.69e-22	1.89e-20
Myo_I	CKM	9.69134	0.502434	3.28e-22	3.65e-20
Myo_I	KLF12	9.65937	0.925154	4.49e-22	4.96e-20
Myo_I	ANKRD1	9.63549	1.18771	5.66e-22	6.23e-20
Myo_I	KLHL24	9.59132	0.644848	8.7e-22	9.49e-20
Myo_I	NNT	9.57142	1.43742	1.05e-21	1.15e-19
Myo_I	CKMT2	9.52086	0.984923	1.72e-21	1.83e-19
Myo_I	GBE1	9.51129	1.10864	1.88e-21	2e-19
Myo_I	ENSSSCG00000010359	9.44482	0.774714	3.56e-21	3.73e-19
Myo_I	PDE4D	9.44118	0.400701	3.69e-21	3.85e-19
Myo_I	CFL2	9.42056	1.64163	4.49e-21	4.64e-19
Myo_I	BCL2	9.34148	1.18417	9.5e-21	9.75e-19
Myo_I	PDLIM1	9.33569	3.46319	1e-20	1.03e-18
Myo_I	ADGRA3	9.25427	1.1285	2.16e-20	2.2e-18
Myo_I	ENSSSCG00000030260	9.23361	1.84216	2.62e-20	2.65e-18
Myo_I	SRRM1	9.2047	1.1406	3.43e-20	3.46e-18
Myo_I	GRB10	9.2025	0.763606	3.5e-20	3.51e-18
Myo_I	PPARGC1A	9.14975	0.974437	5.71e-20	5.69e-18
Myo_I	IDH2	9.10756	1.06889	8.43e-20	8.3e-18
Myo_I	ATOSA	9.07279	0.5527	1.16e-19	1.13e-17
Myo_I	DZIP3	9.07264	2.75556	1.16e-19	1.13e-17
Myo_I	TBC1D4	9.04555	0.610385	1.49e-19	1.45e-17
Myo_I	HADHB	9.04427	1.11552	1.51e-19	1.46e-17
Myo_I	SH3GLB1	9.03042	0.706958	1.71e-19	1.65e-17
Myo_I	PEAK1	8.98257	0.944809	2.65e-19	2.54e-17
Myo_I	AKAP6	8.95793	0.519123	3.31e-19	3.17e-17
Myo_I	ENSSSCG00000031163	8.92617	2.24786	4.41e-19	4.21e-17
Myo_I	FHIP1A	8.86543	0.807945	7.62e-19	7.21e-17
Myo_I	NIPSNAP3B	8.85053	2.47076	8.71e-19	8.21e-17
Myo_I	CEP135	8.77606	1.58539	1.69e-18	1.58e-16
Myo_I	ENSSSCG00000036350	8.718	0.451846	2.83e-18	2.64e-16
Myo_I	MME	8.60711	2.82743	7.49e-18	6.87e-16
Myo_I	PDE7B	8.593	0.42827	8.47e-18	7.71e-16
Myo_I	FRZB	8.57514	2.52595	9.9e-18	8.98e-16
Myo_I	PARD3B	8.52453	1.14615	1.53e-17	1.39e-15
Myo_I	ERBB4	8.52201	0.884104	1.57e-17	1.41e-15
Myo_I	TMEM65	8.51917	1.11305	1.61e-17	1.44e-15
Myo_I	PPP1R12A	8.50155	0.578187	1.87e-17	1.67e-15
Myo_I	KIAA0408	8.44578	0.829925	3.02e-17	2.67e-15
Myo_I	ICA1	8.44187	2.42755	3.12e-17	2.75e-15
Myo_I	SGCA	8.43246	1.14151	3.38e-17	2.97e-15
Myo_I	FHOD3	8.29808	1.03246	1.06e-16	9.19e-15
Myo_I	SGCD	8.28645	0.425201	1.17e-16	1.01e-14
Myo_I	PDE4B	8.23383	0.404415	1.81e-16	1.56e-14
Myo_I	KCNMA1	8.21806	1.20189	2.07e-16	1.77e-14
Myo_I	BAG3	8.21142	0.848065	2.19e-16	1.86e-14
Myo_I	GPAM	8.04733	2.76744	8.46e-16	7.12e-14
Myo_I	UBE2B	8.02903	0.716805	9.82e-16	8.23e-14
Myo_I	TPK1	7.98467	0.556309	1.41e-15	1.17e-13
Myo_I	PPM1L	7.93483	0.400007	2.11e-15	1.74e-13
Myo_I	TMEM131L	7.9257	0.959845	2.27e-15	1.87e-13
Myo_I	PPFIBP1	7.84845	0.850655	4.21e-15	3.45e-13
Myo_I	ENSSSCG00000042430	7.83	0.37018	4.88e-15	3.98e-13
Myo_I	ENSSSCG00000035105	7.80245	0.547875	6.07e-15	4.93e-13
Myo_I	GLCE	7.79478	1.93717	6.45e-15	5.23e-13
Myo_I	SLC35F1	7.73388	4.88922	1.04e-14	8.37e-13
Myo_I	PPP1R3B	7.69456	1.39705	1.42e-14	1.12e-12
Myo_I	COX4I1	7.68964	1.2288	1.48e-14	1.16e-12
Myo_I	ACACB	7.67124	0.851409	1.7e-14	1.34e-12
Myo_I	ST7	7.65939	0.864499	1.87e-14	1.46e-12
Myo_I	ALPK3	7.60853	0.559221	2.77e-14	2.15e-12
Myo_I	BEST3	7.57662	0.879344	3.55e-14	2.74e-12
Myo_I	ENAH	7.56473	1.34332	3.89e-14	3e-12
Myo_I	MDGA2	7.56157	4.01846	3.98e-14	3.06e-12
Myo_I	ENSSSCG00000034677	7.52534	0.409335	5.26e-14	4.03e-12
Myo_I	ENSSSCG00000005255	7.51423	0.830403	5.72e-14	4.37e-12
Myo_I	ZBTB16	7.5014	0.395528	6.31e-14	4.81e-12
Myo_I	LRRC39	7.4592	1.26894	8.7e-14	6.55e-12
Myo_I	HS3ST5	7.41216	1.18025	1.24e-13	9.32e-12
Myo_I	CPEB4	7.39997	0.440988	1.36e-13	1.02e-11
Myo_I	POLH	7.39363	1.41519	1.43e-13	1.06e-11
Myo_I	LDAF1	7.35778	1.8114	1.87e-13	1.38e-11
Myo_I	NR3C2	7.3335	0.852305	2.24e-13	1.65e-11
Myo_I	ENSSSCG00000041218	7.25191	4.34363	4.11e-13	3e-11
Myo_I	LMNTD1	7.21665	2.22031	5.33e-13	3.86e-11
Myo_I	VPS13D	7.21198	0.936042	5.51e-13	3.99e-11
Myo_I	ENTREP1	7.1923	1.37081	6.37e-13	4.59e-11
Myo_I	HADHA	7.18791	1.38007	6.58e-13	4.73e-11
Myo_I	ENSSSCG00000031608	7.16449	0.607475	7.81e-13	5.59e-11
Myo_I	INPP4B	7.1329	0.627897	9.83e-13	7e-11
Myo_I	DPP4	7.11917	1.727	1.09e-12	7.71e-11
Myo_I	GPHN	7.09054	0.515102	1.34e-12	9.43e-11
Myo_I	SLMAP	7.02705	0.481796	2.11e-12	1.47e-10
Myo_I	ACADL	6.99641	1.23431	2.63e-12	1.81e-10
Myo_I	SLC7A2	6.94331	0.383078	3.83e-12	2.61e-10
Myo_I	MMP11	6.88952	2.55261	5.6e-12	3.81e-10
Myo_I	UBE3A	6.85672	0.468689	7.05e-12	4.77e-10
Myo_I	GPR137C	6.84456	3.60163	7.67e-12	5.18e-10
Myo_I	MPC2	6.82353	1.07051	8.88e-12	5.98e-10
Myo_I	TMEM38B	6.81448	0.726247	9.46e-12	6.35e-10
Myo_I	PLEKHA5	6.79979	1.38878	1.05e-11	7.01e-10
Myo_I	EEF1A2	6.78495	0.966815	1.16e-11	7.73e-10
Myo_I	RNF144B	6.74795	1.2301	1.5e-11	9.92e-10
Myo_I	ITGB8	6.71345	1.21915	1.9e-11	1.25e-09
Myo_I	PPP1R14C	6.69416	1.05547	2.17e-11	1.42e-09
Myo_I	ESRRG	6.67213	1.61235	2.52e-11	1.64e-09
Myo_I	ENSSSCG00000057586	6.65669	4.35464	2.8e-11	1.81e-09
Myo_I	ATP5F1A	6.63922	0.952321	3.15e-11	2.03e-09
Myo_I	VGLL2	6.62794	0.915019	3.4e-11	2.18e-09
Myo_I	ENSSSCG00000050978	6.59091	4.41913	4.37e-11	2.79e-09
Myo_I	YIPF7	6.57532	1.42395	4.85e-11	3.08e-09
Myo_I	GPAT3	6.46874	3.25486	9.88e-11	6.18e-09
Myo_I	ENSSSCG00000054996	6.45118	0.719924	1.11e-10	6.93e-09
Myo_I	ENSSSCG00000011324	6.42271	4.27983	1.34e-10	8.31e-09
Myo_I	TMEM131	6.41487	0.380819	1.41e-10	8.73e-09
Myo_I	MICAL3	6.41402	0.916487	1.42e-10	8.76e-09
Myo_I	DUSP10	6.40176	1.21499	1.54e-10	9.44e-09
Myo_I	RETSAT	6.40056	1.88406	1.55e-10	9.49e-09
Myo_I	ETFDH	6.35238	0.625346	2.12e-10	1.29e-08
Myo_I	RTN4	6.32768	0.499306	2.49e-10	1.5e-08
Myo_I	MSI2	6.32466	0.352537	2.54e-10	1.52e-08
Myo_I	ESYT2	6.29569	1.33816	3.06e-10	1.83e-08
Myo_I	ABRA	6.29383	0.798497	3.1e-10	1.85e-08
Myo_I	CPT1B	6.2488	1.30135	4.14e-10	2.45e-08
Myo_I	ENSSSCG00000027907	6.23821	1.01959	4.43e-10	2.61e-08
Myo_I	ARPP19	6.23821	1.0771	4.43e-10	2.61e-08
Myo_I	SPAG9	6.21265	0.563516	5.21e-10	3.06e-08
Myo_I	ENSSSCG00000062058	6.20566	1.87913	5.45e-10	3.19e-08
Myo_I	ENSSSCG00000060206	6.19195	0.656454	5.94e-10	3.47e-08
Myo_I	MASP1	6.15459	2.98489	7.53e-10	4.37e-08
Myo_I	CACNA2D3	6.13719	2.67272	8.4e-10	4.87e-08
Myo_I	PDGFC	6.1304	1.10151	8.77e-10	5.07e-08
Myo_I	MSRB3	6.1071	0.407413	1.01e-09	5.85e-08
Myo_I	SLC25A13	6.09518	1.34822	1.09e-09	6.27e-08
Myo_I	ENSSSCG00000063479	6.0669	1.6564	1.3e-09	7.45e-08
Myo_I	ENSSSCG00000061089	6.01953	1.22907	1.75e-09	9.92e-08
Myo_I	DCAF6	5.96782	0.307375	2.4e-09	1.36e-07
Myo_I	LMO7	5.96675	0.398178	2.42e-09	1.36e-07
Myo_I	TMCC1	5.95895	0.352883	2.54e-09	1.43e-07
Myo_I	PALMD	5.95423	0.604533	2.61e-09	1.46e-07
Myo_I	GMPR2	5.94042	1.38272	2.84e-09	1.59e-07
Myo_I	BMPR1A	5.92775	0.503265	3.07e-09	1.71e-07
Myo_I	VEGFA	5.92427	1.52917	3.14e-09	1.74e-07
Myo_I	MYO18B	5.91048	0.420751	3.41e-09	1.89e-07
Myo_I	WIPI1	5.8065	0.802867	6.38e-09	3.49e-07
Myo_I	UBE2D1	5.80225	0.649197	6.54e-09	3.57e-07
Myo_I	RRAD	5.76896	1.22088	7.98e-09	4.34e-07
Myo_I	SLC9B2	5.76482	1.37023	8.17e-09	4.44e-07
Myo_I	CAMK2D	5.76053	0.339534	8.39e-09	4.54e-07
Myo_I	ENSSSCG00000043503	5.70602	1.63851	1.16e-08	6.22e-07
Myo_I	SYNGR2	5.64409	0.954743	1.66e-08	8.84e-07
Myo_I	ENSSSCG00000057122	5.62432	1.326	1.86e-08	9.85e-07
Myo_I	SOS2	5.61833	0.543931	1.93e-08	1.02e-06
Myo_I	TFRC	5.61479	1.41317	1.97e-08	1.04e-06
Myo_I	PNPLA2	5.56584	1.73228	2.61e-08	1.36e-06
Myo_I	RSPO3	5.53295	4.65381	3.15e-08	1.64e-06
Myo_I	ACADVL	5.5227	1.55404	3.34e-08	1.74e-06
Myo_I	CYB5R1	5.49468	1.25519	3.91e-08	2.03e-06
Myo_I	CORO6	5.4834	0.789497	4.17e-08	2.15e-06
Myo_I	ENSSSCG00000036331	5.48313	1.98517	4.18e-08	2.15e-06
Myo_I	PTPN3	5.45961	1.44732	4.77e-08	2.44e-06
Myo_I	MAP4K3	5.42574	0.341983	5.77e-08	2.94e-06
Myo_I	EMSY	5.42099	0.993088	5.93e-08	3.01e-06
Myo_I	ZYG11B	5.39976	0.574259	6.67e-08	3.37e-06
Myo_I	CLIP1	5.37916	0.247058	7.48e-08	3.75e-06
Myo_I	ACSS3	5.37718	1.23292	7.57e-08	3.79e-06
Myo_I	PROX1	5.36827	2.9148	7.95e-08	3.97e-06
Myo_I	SLC39A10	5.34885	0.570591	8.85e-08	4.41e-06
Myo_I	SLC25A12	5.29828	0.502155	1.17e-07	5.75e-06
Myo_I	PPP3CC	5.27939	0.793318	1.3e-07	6.35e-06
Myo_I	MTMR3	5.27204	0.460277	1.35e-07	6.6e-06
Myo_I	COX6A2	5.24554	1.00744	1.56e-07	7.61e-06
Myo_I	ENSSSCG00000003903	5.22337	0.956881	1.76e-07	8.54e-06
Myo_I	ZDHHC2	5.20326	2.25492	1.96e-07	9.49e-06
Myo_I	PEA15	5.19617	1.02992	2.03e-07	9.83e-06
Myo_I	MXI1	5.18507	0.944767	2.16e-07	1.04e-05
Myo_I	PPP2R3A	5.17671	0.348299	2.26e-07	1.08e-05
Myo_I	DIAPH1	5.16702	0.720927	2.38e-07	1.14e-05
Myo_I	KIF1B	5.16473	0.249193	2.41e-07	1.15e-05
Myo_I	GAREM1	5.16181	0.726401	2.45e-07	1.16e-05
Myo_I	TRIM72	5.15821	0.565785	2.49e-07	1.18e-05
Myo_I	BTBD1	5.15439	0.718157	2.54e-07	1.2e-05
Myo_I	AGO3	5.13959	0.419351	2.75e-07	1.29e-05
Myo_I	PRKAG1	5.12224	1.28156	3.02e-07	1.41e-05
Myo_I	DNAJB4	5.09108	0.363353	3.56e-07	1.65e-05
Myo_I	PPARA	5.06547	0.845556	4.07e-07	1.88e-05
Myo_I	BCLAF3	5.06388	1.64587	4.11e-07	1.89e-05
Myo_I	SDHC	5.04518	0.952317	4.53e-07	2.07e-05
Myo_I	DUSP26	5.01544	0.574515	5.29e-07	2.4e-05
Myo_I	ATF7IP	5.00054	0.644006	5.72e-07	2.59e-05
Myo_I	SLC2A4	4.99448	0.900186	5.9e-07	2.67e-05
Myo_I	HES1	4.99373	1.37348	5.92e-07	2.68e-05
Myo_I	ZNRF1	4.99023	0.714839	6.03e-07	2.71e-05
Myo_I	FBXW7	4.96671	0.705658	6.81e-07	3.05e-05
Myo_I	KPNA4	4.95815	0.572877	7.12e-07	3.17e-05
Myo_I	PRKAA2	4.94724	0.37559	7.53e-07	3.35e-05
Myo_I	ENSSSCG00000009125	4.91584	0.313855	8.84e-07	3.89e-05
Myo_I	SLC16A10	4.91354	0.516885	8.94e-07	3.93e-05
Myo_I	ENSSSCG00000000405	4.91185	0.563666	9.02e-07	3.96e-05
Myo_I	ITGA7	4.88247	0.852257	1.05e-06	4.57e-05
Myo_I	PPP1R27	4.87417	0.747663	1.09e-06	4.76e-05
Myo_I	LIFR	4.86056	0.426415	1.17e-06	5.09e-05
Myo_I	RAPGEF2	4.85913	0.46732	1.18e-06	5.12e-05
Myo_I	ENSSSCG00000021374	4.83971	0.851166	1.3e-06	5.6e-05
Myo_I	DDX5	4.83365	0.27657	1.34e-06	5.77e-05
Myo_I	CHCHD10	4.82047	1.27111	1.43e-06	6.15e-05
Myo_I	MICU3	4.80271	1.56484	1.57e-06	6.71e-05
Myo_I	KBTBD12	4.79501	0.595542	1.63e-06	6.96e-05
Myo_I	ENSSSCG00000036659	4.78303	0.862692	1.73e-06	7.38e-05
Myo_I	NDUFB9	4.78123	0.830276	1.74e-06	7.43e-05
Myo_I	BIN1	4.75748	0.365882	1.96e-06	8.34e-05
Myo_I	INSR	4.75143	0.526273	2.02e-06	8.58e-05
Myo_I	ENSSSCG00000035571	4.74801	0.656146	2.05e-06	8.71e-05
Myo_I	EIF4G3	4.74158	0.228525	2.12e-06	8.98e-05
Myo_I	NFYC	4.72439	0.766568	2.31e-06	9.72e-05
Myo_I	FLNC	4.66774	0.409667	3.05e-06	0.000127831
Myo_I	PHYH	4.64615	0.931234	3.38e-06	0.000141469
Myo_I	LARGE1	4.6245	0.468692	3.76e-06	0.000156266
Myo_I	YPEL2	4.62232	0.783225	3.79e-06	0.000157374
Myo_I	RAMP1	4.61724	0.815275	3.89e-06	0.00016073
Myo_I	CLIP4	4.60933	2.99696	4.04e-06	0.000166682
Myo_I	ENSSSCG00000015565	4.60553	0.202374	4.11e-06	0.000169462
Myo_I	ACSL3	4.59534	0.791827	4.32e-06	0.000177657
Myo_I	NCEH1	4.58877	2.2163	4.46e-06	0.000183036
Myo_I	EEPD1	4.58401	0.543015	4.56e-06	0.000186936
Myo_I	MDH1	4.57208	1.59431	4.83e-06	0.000196987
Myo_I	TJP1	4.54044	0.791234	5.61e-06	0.00022774
Myo_I	USP24	4.53063	0.297775	5.88e-06	0.000238179
Myo_I	BZW2	4.50524	0.634318	6.63e-06	0.000268074
Myo_I	BTRC	4.49676	0.498116	6.9e-06	0.000278056
Myo_I	UQCRFS1	4.49587	0.92916	6.93e-06	0.000278752
Myo_I	ENSSSCG00000015545	4.49506	0.336624	6.95e-06	0.000279353
Myo_I	FILIP1	4.48517	0.190375	7.29e-06	0.000291667
Myo_I	AMOT	4.48019	0.438662	7.46e-06	0.000298059
Myo_I	IFT81	4.45022	1.36627	8.58e-06	0.000339485
Myo_I	SMYD1	4.44922	0.918369	8.62e-06	0.000340256
Myo_I	PPM1B	4.44903	0.391912	8.63e-06	0.000340256
Myo_I	SBK1	4.43931	1.07698	9.02e-06	0.000355423
Myo_I	DKK2	4.43776	1.49519	9.09e-06	0.000357394
Myo_I	EXOC6B	4.42789	0.32884	9.52e-06	0.000372945
Myo_I	NAA50	4.42492	0.37921	9.65e-06	0.000377498
Myo_I	AKR1C8	4.4233	1.73464	9.72e-06	0.000379724
Myo_I	KCNJ3	4.42134	2.78233	9.81e-06	0.000382575
Myo_I	APLP2	4.40875	0.611981	1.04e-05	0.000404845
Myo_I	STRADB	4.39864	0.722436	1.09e-05	0.000423493
Myo_I	PLBD1	4.39223	2.08082	1.12e-05	0.000435466
Myo_I	SRSF10	4.39046	0.59455	1.13e-05	0.000438332
Myo_I	CAB39	4.3695	0.438146	1.25e-05	0.000479518
Myo_I	BCL2L13	4.36892	0.546252	1.25e-05	0.000480026
Myo_I	SDHB	4.36225	0.693237	1.29e-05	0.000493341
Myo_I	PYGO1	4.35925	0.488543	1.31e-05	0.000499353
Myo_I	MAP2K6	4.35008	0.733722	1.36e-05	0.000519893
Myo_I	LRP12	4.33719	0.900623	1.44e-05	0.000548714
Myo_I	CPED1	4.33659	0.225788	1.45e-05	0.000549361
Myo_I	NWD1	4.33084	2.08766	1.49e-05	0.000562141
Myo_I	CCNL1	4.32684	0.460739	1.51e-05	0.000571325
Myo_I	ESRRB	4.32658	2.72272	1.51e-05	0.000571325
Myo_I	CHD2	4.32219	0.292836	1.54e-05	0.000581908
Myo_I	PKIA	4.32006	0.779684	1.56e-05	0.000586656
Myo_I	LNPK	4.29651	0.522439	1.74e-05	0.00065052
Myo_I	ATP6V0A1	4.29469	0.595925	1.75e-05	0.000654873
Myo_I	PALS1	4.28751	0.972705	1.81e-05	0.00067429
Myo_I	ENSSSCG00000055760	4.28313	2.50612	1.84e-05	0.000686656
Myo_I	PCBP2	4.27644	0.390909	1.9e-05	0.000704365
Myo_I	NFIB	4.26326	0.353926	2.01e-05	0.000746091
Myo_I	ENSSSCG00000007026	4.24553	0.700753	2.18e-05	0.000802695
Myo_I	ENSSSCG00000020830	4.24153	0.322299	2.22e-05	0.000814664
Myo_I	PANK1	4.23863	1.93437	2.25e-05	0.000824018
Myo_I	ENSSSCG00000061621	4.22742	0.436306	2.36e-05	0.00086484
Myo_I	NAA35	4.21668	0.659716	2.48e-05	0.000905713
Myo_I	CIT	4.18239	1.93309	2.88e-05	0.0010506
Myo_I	NRP1	4.17884	0.934993	2.93e-05	0.00106432
Myo_I	PPP1R1A	4.17691	0.409818	2.96e-05	0.00107142
Myo_I	R3HDM2	4.1655	0.240635	3.11e-05	0.00112304
Myo_I	FGD4	4.14981	0.686256	3.33e-05	0.00119751
Myo_I	ENSSSCG00000060864	4.1377	4.92033	3.51e-05	0.00125972
Myo_I	TOB2	4.13752	0.381357	3.51e-05	0.00125972
Myo_I	ENSSSCG00000024103	4.11537	0.765383	3.87e-05	0.00138088
Myo_I	FEZ2	4.11011	1.30513	3.95e-05	0.00141063
Myo_I	ACO2	4.10102	0.534286	4.11e-05	0.00146508
Myo_I	MAT2A	4.08687	0.496043	4.37e-05	0.00154906
Myo_I	TXNDC16	4.07941	1.75615	4.51e-05	0.00159406
Myo_I	ENSSSCG00000012202	4.05407	2.2213	5.03e-05	0.00176992
Myo_I	CATSPER4	4.054	2.37838	5.03e-05	0.00176992
Myo_I	HNRNPDL	4.05158	0.261903	5.09e-05	0.00178568
Myo_I	CEP85	4.04162	0.387804	5.31e-05	0.00186059
Myo_I	TRAK1	4.03939	0.550789	5.36e-05	0.00187563
Myo_I	WIPF3	4.02855	0.390579	5.61e-05	0.00196005
Myo_I	HNRNPL	4.02838	0.343036	5.62e-05	0.00196005
Myo_I	RCBTB1	4.0174	1.47828	5.88e-05	0.00205062
Myo_I	SLC25A3	4.00362	0.608751	6.24e-05	0.00216898
Myo_I	PTPRM	4.00348	0.285042	6.24e-05	0.00216898
Myo_I	SEMA6C	3.99216	0.748857	6.55e-05	0.00227194
Myo_I	SYPL2	3.98675	0.380598	6.7e-05	0.00232098
Myo_I	NEO1	3.98211	0.42471	6.83e-05	0.00236335
Myo_I	RNF115	3.96209	0.564575	7.43e-05	0.00256704
Myo_I	SCPEP1	3.95965	1.6055	7.51e-05	0.00258964
Myo_I	PTP4A3	3.95205	1.39014	7.75e-05	0.00266576
Myo_I	CREB5	3.94077	0.664752	8.12e-05	0.0027786
Myo_I	ENSSSCG00000011729	3.92071	0.574931	8.83e-05	0.00299411
Myo_I	CTNNA3	3.91423	0.170892	9.07e-05	0.00306362
Myo_I	ENSSSCG00000028004	3.89957	0.804872	9.64e-05	0.00325054
Myo_I	ENSSSCG00000054177	3.88162	0.479113	0.000103763	0.00348563
Myo_I	BMPR1B	3.87264	0.575753	0.000107661	0.00361155
Myo_I	FKBP3	3.85744	0.621207	0.00011458	0.00383834
Myo_I	PLIN2	3.85366	0.516448	0.000116364	0.00389272
Myo_I	SIX1	3.82575	1.21465	0.000130375	0.00432559
Myo_I	LRBA	3.80303	0.435953	0.000142936	0.0047165
Myo_I	DNM1L	3.80213	0.946214	0.000143457	0.00472723
Myo_I	ANKRD33B	3.79572	0.356391	0.000147216	0.00484452
Myo_I	HIBADH	3.79477	0.605976	0.000147781	0.00485653
Myo_I	FBXO40	3.79293	0.259756	0.000148882	0.00488606
Myo_I	USF3	3.79253	0.33007	0.000149122	0.00488733
Myo_I	CDIN1	3.77026	0.901916	0.000163074	0.00532299
Myo_I	ZNF385D	3.76086	1.20649	0.00016933	0.00551232
Myo_I	ACSS2	3.75979	0.727422	0.000170054	0.00552847
Myo_I	CPT2	3.74852	1.79298	0.000177883	0.00574444
Myo_I	LNPEP	3.74045	0.357198	0.000183691	0.00590051
Myo_I	SETBP1	3.7252	0.282409	0.000195163	0.00625244
Myo_I	COX7A1	3.70764	1.02779	0.000209201	0.00667568
Myo_I	KCNB1	3.69666	0.543682	0.000218455	0.00695266
Myo_I	ENSSSCG00000044913	3.68805	0.520352	0.000225978	0.00715538
Myo_I	GRIA4	3.68802	1.1686	0.000226006	0.00715538
Myo_I	ENSSSCG00000030362	3.68264	0.674693	0.000230828	0.0072985
Myo_I	HJV	3.64923	0.742149	0.000263027	0.00825196
Myo_I	CARNMT1	3.64843	1.17477	0.00026385	0.00825639
Myo_I	CASQ1	3.63563	0.16004	0.000277308	0.008644
Myo_I	DZIP1	3.63519	1.47554	0.000277774	0.00864742
Myo_I	IDH3A	3.62575	1.09273	0.000288128	0.0089526
Myo_I	EPHX1	3.6187	1.4399	0.000296088	0.009147
Myo_I	PPP1R9A	3.60334	0.815671	0.000314153	0.0096681
Myo_I	MED12L	3.59328	1.99635	0.000326541	0.0100366
Myo_I	EPB41	3.58956	0.375141	0.000331233	0.0101679
Myo_I	RIC8B	3.58643	0.549127	0.000335239	0.0102778
Myo_I	LPP	3.58359	0.313736	0.00033891	0.0103511
Myo_I	ENSSSCG00000000576	3.57241	1.62424	0.000353711	0.0107759
Myo_I	ACAT1	3.57183	0.759655	0.000354494	0.0107863
Myo_I	ENSSSCG00000047852	3.56669	3.81222	0.000361525	0.0109589
Myo_I	BTG2	3.54666	0.800264	0.00039015	0.0117677
Myo_I	ENSSSCG00000004082	3.54361	0.252217	0.000394688	0.0118897
Myo_I	AMPD3	3.52745	1.80797	0.000419586	0.0126084
Myo_I	HRC	3.52266	0.375971	0.000427236	0.0128065
Myo_I	GYG1	3.52172	0.541011	0.000428761	0.0128363
Myo_I	ME3	3.51974	0.868597	0.000431973	0.0129165
Myo_I	HADH	3.50513	0.627666	0.00045638	0.0136295
Myo_I	HOOK2	3.50149	2.60673	0.000462664	0.0137662
Myo_I	OBSCN	3.49952	0.130511	0.000466094	0.0138513
Myo_I	GOT2	3.4845	0.798457	0.000493056	0.0145988
Myo_I	TENM3	3.47294	1.15804	0.000514798	0.0152054
Myo_I	AHI1	3.47186	0.436369	0.000516869	0.0152479
Myo_I	ABHD4	3.46211	0.33981	0.000535967	0.0157538
Myo_I	KPNA3	3.46053	0.400398	0.00053912	0.0158041
Myo_I	ITGA4	3.4595	1.71327	0.000541189	0.0158304
Myo_I	COX8H	3.45835	0.872143	0.000543505	0.015879
Myo_I	LUC7L3	3.44777	0.261753	0.000565245	0.0164744
Myo_I	COX7C	3.43839	0.475127	0.000585183	0.017035
Myo_I	MAPT	3.42441	0.325215	0.000616143	0.0178505
Myo_I	PAIP2B	3.42223	0.594875	0.000621102	0.0179607
Myo_I	ENSSSCG00000041478	3.42208	0.510911	0.000621432	0.0179607
Myo_I	HOOK3	3.4162	0.266304	0.000635026	0.0183099
Myo_I	LCOR	3.41511	0.357665	0.000637557	0.0183479
Myo_I	PGM5	3.4028	0.974567	0.000666982	0.0191175
Myo_I	WDR75	3.37578	1.01	0.000736075	0.0209985
Myo_I	CYC1	3.35911	0.89369	0.000781952	0.022281
Myo_I	SRSF5	3.35587	0.286993	0.000791167	0.0224907
Myo_I	ZBTB44	3.35517	0.277645	0.000793157	0.0225208
Myo_I	ITGAV	3.35306	0.666787	0.000799225	0.0226665
Myo_I	KANSL1L	3.35007	0.353725	0.000807921	0.0228801
Myo_I	TFCP2	3.34972	0.752037	0.000808938	0.0228801
Myo_I	KLHL40	3.32106	0.87021	0.000896751	0.0251381
Myo_I	HS6ST3	3.31742	1.38259	0.000908526	0.02538
Myo_I	ENSSSCG00000014296	3.31409	0.588545	0.000919408	0.0256545
Myo_I	SLC38A3	3.31099	0.823047	0.000929671	0.025911
Myo_I	SSPN	3.30112	0.576856	0.000962996	0.0267474
Myo_I	ENSSSCG00000016982	3.28455	1.15559	0.00102147	0.0282421
Myo_I	CACNG1	3.27939	0.254249	0.00104031	0.0287301
Myo_I	PTPRK	3.26086	0.703331	0.00111074	0.0305359
Myo_I	PRDX2	3.24883	1.26612	0.00115883	0.0317497
Myo_I	ENSSSCG00000061997	3.24801	1.66129	0.00116214	0.0318045
Myo_I	RARB	3.23785	1.7902	0.00120436	0.0328856
Myo_I	SMAD3	3.23724	0.395696	0.00120693	0.0329187
Myo_I	ATP5MC1	3.2321	1.23774	0.00122884	0.0334788
Myo_I	TNKS2	3.21928	0.304091	0.00128515	0.034895
Myo_I	MN1	3.20653	0.803022	0.00134348	0.0362119
Myo_I	ENSSSCG00000004983	3.20639	0.818992	0.00134412	0.0362119
Myo_I	STYXL2	3.20374	0.436808	0.00135654	0.036486
Myo_I	ENSSSCG00000048856	3.20358	0.250641	0.0013573	0.036486
Myo_I	PAM	3.18123	0.458139	0.00146651	0.0392474
Myo_I	PTGR2	3.17702	2.16812	0.00148797	0.0397339
Myo_I	ATXN1	3.16936	0.342713	0.00152775	0.0407512
Myo_I	HSF2	3.16377	0.609487	0.00155739	0.0414962
Myo_I	BIVM	3.15801	1.25929	0.00158849	0.0422318
Myo_I	TSR2	3.15704	1.61041	0.00159381	0.0423268
Myo_I	ARHGEF6	3.15014	0.28871	0.0016319	0.043291
Myo_I	TLK1	3.14761	0.53819	0.00164609	0.0435719
Myo_I	SIX4	3.12762	0.79907	0.00176226	0.0464438
Myo_I	GPA33	3.12371	2.10752	0.00178588	0.0469641
Myo_I	ETFB	3.11805	0.968709	0.00182051	0.0477712
Myo_I	SMTN	3.11564	1.25961	0.00183544	0.0480586
Myo_I	ZDHHC21	3.10279	0.756691	0.00191708	0.050034
Myo_I	CLASP2	3.09221	0.321364	0.00198673	0.0517405
Myo_I	RHOT1	3.08782	0.500189	0.00201631	0.0524544
Myo_I	EBPL	3.08661	1.36574	0.00202456	0.0526125
Myo_I	UBB	3.07647	0.278168	0.00209469	0.0543184
Myo_I	DTNA	3.07381	0.111854	0.00211342	0.054687
Myo_I	ANK1	3.05893	0.859199	0.00222126	0.0571114
Myo_I	TRIM44	3.05135	0.7995	0.00227814	0.0584497
Myo_I	XPO4	3.04636	0.981931	0.00231627	0.0593651
Myo_I	DERL1	3.04579	0.718112	0.00232068	0.0594153
Myo_I	MAP3K3	3.03271	0.590661	0.00242367	0.0618558
Myo_I	NDUFS4	3.03089	0.400514	0.00243834	0.0620995
Myo_I	TNFRSF12A	3.02007	1.36721	0.00252713	0.0641946
Myo_I	UBR2	3.01396	0.173237	0.00257864	0.0653976
Myo_I	ENSSSCG00000002907	3.01	0.741459	0.00261247	0.0661862
Myo_I	AHCYL2	3.00672	0.384979	0.00264082	0.0668346
Myo_I	EIF1	2.98069	0.316546	0.00287602	0.0724842
Myo_I	PDHA1	2.97785	0.5928	0.00290277	0.0730822
Myo_I	MAP4	2.9745	0.110141	0.0029347	0.0738094
Myo_I	ARL6IP5	2.97114	0.5724	0.00296698	0.0745438
Myo_I	HSDL2	2.97049	0.816804	0.00297326	0.0745961
Myo_I	CLK1	2.97029	0.159773	0.00297522	0.0745961
Myo_I	SHISA4	2.96786	1.0429	0.00299885	0.0751109
Myo_I	TMEM164	2.96324	0.48511	0.00304418	0.0759321
Myo_I	ZBTB38	2.95937	0.523806	0.0030827	0.0768137
Myo_I	ATRN	2.95245	0.358674	0.00315263	0.0783949
Myo_I	TMEM106B	2.93417	0.377509	0.00334443	0.0829091
Myo_I	CLCN4	2.91041	1.29033	0.00360956	0.0886994
Myo_I	FBXO21	2.91029	0.648246	0.00361096	0.0886994
Myo_I	RASSF9	2.90262	2.87526	0.00370061	0.0907174
Myo_I	PLA2G7	2.86903	0.690349	0.00411739	0.100629
Myo_I	LARP1B	2.86217	0.797662	0.0042075	0.102624
Myo_I	ENSSSCG00000024144	2.85952	0.994936	0.00424288	0.103175
Myo_I	IARS1	2.85297	0.435213	0.00433134	0.105115
Myo_I	FAM13A	2.85249	0.579215	0.00433789	0.105169
Myo_I	MPP7	2.84872	0.736497	0.00438951	0.106314
Myo_I	TEAD4	2.84796	0.927801	0.00440008	0.106464
Myo_I	UQCRQ	2.83775	0.696766	0.00454322	0.10938
Myo_I	FGGY	2.83444	0.245299	0.00459065	0.110303
Myo_I	UBE2W	2.83378	0.620248	0.00460009	0.11042
Myo_I	DNAJB6	2.82302	0.454451	0.00475738	0.113609
Myo_I	TMEM182	2.81435	0.145114	0.00488761	0.116514
Myo_I	ENSSSCG00000006682	2.81206	0.760577	0.00492249	0.11723
Myo_I	RASSF8	2.806	0.45662	0.00501606	0.119224
Myo_I	PRSS36	2.80563	3.08634	0.00502191	0.119246
Myo_I	ENSSSCG00000035675	2.80287	0.997538	0.00506497	0.12015
Myo_I	IGDCC4	2.80062	0.787347	0.00510041	0.120755
Myo_I	TCAIM	2.79659	0.650613	0.00516446	0.122151
Myo_I	ENSSSCG00000060280	2.79508	1.03069	0.00518863	0.122604
Myo_I	ENSSSCG00000028277	2.79346	2.14233	0.00521479	0.123102
Myo_I	UQCRC2	2.78376	0.437947	0.00537326	0.126473
Myo_I	TWSG1	2.78259	0.81843	0.00539274	0.126808
Myo_I	FSD2	2.78009	0.30677	0.00543436	0.127296
Myo_I	MED14	2.776	0.543911	0.00550316	0.128779
Myo_I	ZMYM1	2.77146	0.668006	0.00558062	0.13034
Myo_I	ENSSSCG00000035762	2.7706	0.543782	0.00559535	0.130558
Myo_I	GLCCI1	2.76535	1.04319	0.00568612	0.132096
Myo_I	RUSC2	2.76478	0.906148	0.00569606	0.132096
Myo_I	ZNF76	2.76428	0.52136	0.00570491	0.132096
Myo_I	ZNF827	2.75889	1.54045	0.00579976	0.133901
Myo_I	ROS1	2.7419	3.12543	0.00610855	0.140369
Myo_I	MEGF11	2.73689	2.59855	0.00620228	0.142092
Myo_I	PDK2	2.73367	1.22643	0.00626335	0.143247
Myo_I	HBEGF	2.73246	1.82858	0.00628625	0.143635
Myo_I	CNKSR2	2.72523	0.737572	0.00642576	0.146546
Myo_I	GBF1	2.70161	0.210471	0.00690048	0.156357
Myo_I	ART1	2.70088	1.41827	0.00691561	0.156539
Myo_I	LGALSL	2.69885	1.7447	0.00695796	0.157203
Myo_I	DLG2	2.68897	0.976975	0.00716737	0.161332
Myo_I	CA14	2.68198	0.627538	0.00731888	0.164133
Myo_I	R3HDM1	2.68143	0.265139	0.00733074	0.164247
Myo_I	GPAT4	2.67947	0.796562	0.00737392	0.165061
Myo_I	ALDH3A2	2.67011	1.251	0.0075826	0.169263
Myo_I	DOP1A	2.66714	0.447051	0.00764996	0.170453
Myo_I	ZNF503	2.6631	1.23271	0.00774243	0.171881
Myo_I	FYTTD1	2.65334	0.388752	0.00797005	0.17661
Myo_I	PCBP4	2.64167	2.01199	0.0082499	0.181483
Myo_I	NDUFB4	2.63208	0.903818	0.00848648	0.186011
Myo_I	ENSSSCG00000014969	2.63047	0.855859	0.00852662	0.186722
Myo_I	CITED2	2.62388	1.55075	0.00869341	0.189826
Myo_I	NFE2L2	2.62357	0.231054	0.00870141	0.189826
Myo_I	NT5DC3	2.62333	0.961834	0.00870756	0.189826
Myo_I	RBMX	2.62247	0.451978	0.00872961	0.190136
Myo_I	JCHAIN	2.61612	0.868219	0.00889353	0.192839
Myo_I	NDUFB5	2.6138	0.763961	0.00895414	0.19398
Myo_I	COQ3	2.60812	0.527843	0.00910402	0.195999
Myo_I	UCHL3	2.60125	0.89382	0.00928857	0.199441
Myo_I	TMEM245	2.59569	0.29094	0.00944024	0.202339
Myo_I	ENSSSCG00000032067	2.59344	0.860756	0.00950199	0.203482
Myo_I	CCN1	2.59241	1.03559	0.00953061	0.203761
Myo_I	TM2D1	2.58951	0.549898	0.00961124	0.205096
Myo_I	MTHFD2L	2.58821	0.734692	0.00964752	0.205689
Myo_I	NCOA1	2.5837	0.165131	0.00977474	0.208154
Myo_I	ABCA5	2.57997	0.253278	0.009881	0.209382
Myo_I	WNK1	2.57996	0.245172	0.00988126	0.209382
Myo_I	LAMP2	2.57737	0.288204	0.0099556	0.210589
Myo_I	UBAC2	2.57642	0.480377	0.00998305	0.210986
Myo_I	RPLP2	2.57557	0.624345	0.0100075	0.211317
Myo_I	ENSSSCG00000051930	2.56342	0.977719	0.0103647	0.217532
Myo_I	SEMA3C	2.5631	0.365752	0.0103742	0.217544
Myo_I	GNA12	2.55557	0.649339	0.0106014	0.220909
Myo_I	FUT2	2.55549	1.64515	0.0106039	0.220909
Myo_I	CUX1	2.55538	0.249217	0.0106073	0.220909
Myo_I	DOK5	2.55524	0.803651	0.0106114	0.220909
Myo_I	SH3BGR	2.55507	0.464355	0.0106168	0.220909
Myo_I	ATP5F1C	2.55184	0.629079	0.0107156	0.222392
Myo_I	SARAF	2.54536	0.845914	0.0109164	0.226173
Myo_I	ECI1	2.53339	0.492798	0.0112964	0.233645
Myo_I	TRIM55	2.53119	0.498263	0.0113676	0.234717
Myo_I	DENND5B	2.52702	0.59566	0.0115036	0.237121
Myo_I	ENSSSCG00000038144	2.52376	1.209	0.0116107	0.238922
Myo_I	NDUFS8	2.5207	1.1214	0.0117122	0.240806
Myo_I	SLC25A42	2.5183	0.729648	0.0117924	0.242043
Myo_I	ABCC9	2.51646	0.119157	0.0118539	0.2431
Myo_I	SYNPO2L	2.51032	0.277377	0.0120621	0.246904
Myo_I	PMS1	2.51009	0.553182	0.0120699	0.246904
Myo_I	LUC7L2	2.48266	0.188658	0.0130407	0.265512
Myo_I	LRRN1	2.48253	2.46753	0.0130454	0.265512
Myo_I	HP1BP3	2.48065	0.419036	0.0131143	0.26669
Myo_I	ENSSSCG00000060679	2.46932	2.66404	0.0135371	0.273679
Myo_I	NHLRC2	2.46749	0.679002	0.0136062	0.274619
Myo_I	TEX9	2.46565	0.24768	0.0136764	0.275577
Myo_I	TRIM13	2.4606	0.372161	0.0138705	0.278366
Myo_I	ECI2	2.46055	1.18037	0.0138723	0.278366
Myo_I	PRPF40A	2.45971	0.269548	0.013905	0.27879
Myo_I	SMCO1	2.45787	0.838164	0.0139762	0.279756
Myo_I	ENSSSCG00000052253	2.45654	0.179212	0.0140282	0.280564
Myo_I	USP45	2.45568	0.603111	0.0140619	0.281006
Myo_I	ACADM	2.45475	0.200574	0.0140984	0.281503
Myo_I	NUDT7	2.45246	1.6291	0.0141884	0.282833
Myo_I	ACOT13	2.44918	0.711626	0.0143182	0.284769
Myo_I	PIAS2	2.44648	0.509374	0.014426	0.286392
Myo_I	COQ4	2.4456	0.733868	0.0144613	0.286857
Myo_I	UQCRB	2.4436	0.762979	0.0145413	0.287973
Myo_I	CYP2B6B	2.43694	0.967412	0.0148121	0.292856
Myo_I	MFSD8	2.43612	0.584107	0.0148457	0.293282
Myo_I	CASP10	2.4347	0.86189	0.0149044	0.2942
Myo_I	BCL6	2.43114	0.401327	0.0150515	0.296139
Myo_I	IL13RA1	2.42736	1.03276	0.0152093	0.298758
Myo_I	TRNP1	2.42561	3.5494	0.0152828	0.299358
Myo_I	ENSSSCG00000060056	2.41688	0.396177	0.0156543	0.305763
Myo_I	FOXN3	2.41418	0.203836	0.0157709	0.307313
Myo_I	LRIG1	2.40096	0.675237	0.0163519	0.316835
Myo_I	GRAMD1A	2.39908	1.51943	0.0164365	0.317827
Myo_I	GOT1	2.3947	1.12471	0.0166338	0.320756
Myo_I	RABEP1	2.38065	0.181154	0.0172823	0.332141
Myo_I	SMOC1	2.37765	1.17198	0.0174234	0.334385
Myo_I	FRY	2.37708	0.376364	0.0174504	0.334623
Myo_I	ESCO1	2.3768	0.359055	0.0174634	0.334623
Myo_I	USP15	2.37297	0.198165	0.0176458	0.337851
Myo_I	EEF1AKMT1	2.37012	0.642714	0.0177821	0.340192
Myo_I	TRRAP	2.3615	0.326738	0.0182013	0.347619
Myo_I	ENSSSCG00000062678	2.36125	1.38878	0.0182134	0.347619
Myo_I	ENSSSCG00000010669	2.35744	0.653076	0.0184014	0.35038
Myo_I	ENSSSCG00000032166	2.35631	0.683201	0.0184578	0.351176
Myo_I	MOGAT1	2.35589	1.60736	0.0184784	0.351293
Myo_I	NF1	2.34617	0.254381	0.0189677	0.359465
Myo_I	ACOX2	2.34316	1.04118	0.0191214	0.361812
Myo_I	ENSSSCG00000055937	2.34257	2.07053	0.0191515	0.3621
Myo_I	CACNA1S	2.33672	0.218172	0.0194537	0.365854
Myo_I	SEL1L3	2.33052	1.28295	0.0197787	0.371062
Myo_I	COX5B	2.32818	0.669773	0.0199028	0.372935
Myo_I	CETN3	2.32532	0.662744	0.0200551	0.375374
Myo_I	GAS2	2.32121	1.46782	0.0202753	0.378619
Myo_I	CS	2.31437	0.415225	0.0206475	0.384679
Myo_I	ATP5ME	2.30655	0.560727	0.0210797	0.391526
Myo_I	ENSSSCG00000032522	2.30042	0.681991	0.0214243	0.397057
Myo_I	DIP2C	2.30038	0.216117	0.0214267	0.397057
Myo_I	FXR1	2.29598	0.128684	0.0216768	0.401079
Myo_I	NCOA2	2.29185	0.249288	0.0219143	0.405163
Myo_I	TMED5	2.28997	0.614666	0.0220232	0.406524
Myo_I	ZFPM2	2.28961	0.420528	0.0220438	0.406524
Myo_I	ATP5PO	2.28942	0.632825	0.022055	0.406524
Myo_I	STON2	2.28629	0.526003	0.0222375	0.409264
Myo_I	SYTL2	2.28513	1.19752	0.0223054	0.409643
Myo_I	MYH6	2.28397	3.89141	0.0223735	0.41052
Myo_I	P2RX5	2.28201	0.706297	0.0224885	0.412318
Myo_I	THUMPD2	2.27764	0.417041	0.0227482	0.416134
Myo_I	DPYSL2	2.27175	0.864174	0.0231017	0.421964
Myo_I	MTPN	2.2708	0.451932	0.0231591	0.422374
Myo_I	DNAJC6	2.26517	1.25684	0.023502	0.42702
Myo_I	NDUFA9	2.2609	0.786363	0.0237652	0.431478
Myo_I	SNRNP70	2.25674	0.144136	0.0240245	0.435533
Myo_I	KCNJ2	2.25624	0.317769	0.0240554	0.435768
Myo_I	B3GLCT	2.25242	1.12023	0.024296	0.439468
Myo_I	RTN2	2.24811	0.349957	0.0245694	0.442431
Myo_I	TWF2	2.2443	0.898669	0.0248133	0.445169
Myo_I	G3BP1	2.23995	0.462566	0.0250944	0.448882
Myo_I	MEMO1	2.23553	0.329481	0.0253827	0.453369
Myo_I	RASIP1	2.23283	1.4291	0.0255599	0.456197
Myo_I	ST7L	2.22569	0.246555	0.0260352	0.463316
Myo_I	ANO5	2.22491	0.145028	0.026087	0.463833
Myo_I	SCAMP1	2.22468	0.588869	0.0261026	0.463833
Myo_I	LMOD3	2.21679	0.0980429	0.0266375	0.471987
Myo_I	FHL3	2.21665	0.307236	0.0266469	0.471987
Myo_I	FBXL20	2.21619	0.184654	0.0266788	0.471995
Myo_I	ENSSSCG00000007143	2.2138	0.926552	0.0268426	0.474201
Myo_I	EIF4ENIF1	2.21209	0.714922	0.0269603	0.475585
Myo_I	ATP5PB	2.20395	0.716342	0.0275279	0.484539
Myo_I	POLQ	2.20091	2.2932	0.0277426	0.487256
Myo_I	FHOD1	2.19656	0.412077	0.0280521	0.491266
Myo_I	LONP2	2.19261	0.410299	0.0283355	0.495156
Myo_I	ACTR1B	2.18645	1.06907	0.0287824	0.501879
Myo_I	E2F6	2.18123	0.680371	0.0291664	0.507478
Myo_I	ENSSSCG00000059203	2.17387	1.06318	0.0297151	0.514071
Myo_I	BABAM2	2.17057	0.202545	0.029964	0.517638
Myo_I	ETFA	2.16992	0.465015	0.0300127	0.517741
Myo_I	HSPB3	2.16922	0.783304	0.0300656	0.517916
Myo_I	ENSSSCG00000021041	2.16794	1.31773	0.030163	0.519224
Myo_I	RPL23	2.16712	0.301955	0.0302256	0.519563
Myo_I	ENSSSCG00000039544	2.1663	0.292961	0.0302885	0.519906
Myo_I	IQGAP1	2.1639	0.225773	0.0304721	0.522688
Myo_I	DIAPH2	2.16062	0.140725	0.0307243	0.526195
Myo_I	TRIM24	2.16001	0.590489	0.0307717	0.526195
Myo_I	GNL2	2.15984	0.453075	0.0307852	0.526195
Myo_I	SLC27A1	2.15091	0.700034	0.031483	0.537742
Myo_I	ENSSSCG00000014540	2.14659	0.312781	0.0318262	0.542457
Myo_I	ACAA2	2.14481	1.31948	0.0319683	0.544113
Myo_I	CCPG1	2.14377	0.284512	0.0320515	0.545146
Myo_I	RPL11	2.13025	0.401528	0.0331512	0.561092
Myo_I	ZDHHC17	2.12641	0.245823	0.0334694	0.566082
Myo_I	ACVR1	2.12546	0.226685	0.0335482	0.567019
Myo_I	CLEC16A	2.11621	0.4459	0.0343274	0.578572
Myo_I	WDR45	2.11389	0.727275	0.0345242	0.581486
Myo_I	IRS2	2.10495	0.675031	0.0352954	0.591929
Myo_I	MATR3	2.10472	0.166586	0.0353153	0.591929
Myo_I	CDYL2	2.0995	1.11518	0.0357729	0.596707
Myo_I	ST3GAL6	2.09409	0.353547	0.0362519	0.602349
Myo_I	JPH1	2.09247	0.0847024	0.0363969	0.603702
Myo_I	ADIPOR2	2.09225	0.468435	0.0364166	0.603702
Myo_I	SYNRG	2.09172	0.28439	0.0364638	0.604072
Myo_I	HIPK2	2.07634	0.260266	0.0378622	0.624249
Myo_I	SSH2	2.07474	0.0760351	0.0380108	0.626274
Myo_I	SLF2	2.07172	0.315984	0.0382916	0.630101
Myo_I	TMEM87B	2.07168	0.644239	0.0382952	0.630101
Myo_I	ATP5F1D	2.06814	1.01999	0.0386265	0.634261
Myo_I	TUT4	2.06688	0.148606	0.0387451	0.635776
Myo_I	SUCLG2	2.06517	0.244158	0.038907	0.637138
Myo_I	RUFY1	2.06193	0.3264	0.0392141	0.640436
Myo_I	DHRS7C	2.052	0.557821	0.0401695	0.654274
Myo_I	ENSSSCG00000048207	2.05105	0.237147	0.0402624	0.654907
Myo_I	ENSSSCG00000059276	2.04994	0.8969	0.0403701	0.655007
Myo_I	LIX1L	2.04149	1.04346	0.0412026	0.665285
Myo_I	RPS6KA2	2.03739	0.59425	0.0416106	0.669196
Myo_I	DLD	2.03577	0.566087	0.0417737	0.670927
Myo_I	PPM1A	2.02834	0.337564	0.0425257	0.680299
Myo_I	ENSSSCG00000039921	2.02142	2.46055	0.043236	0.688931
Myo_I	USP53	2.01791	0.403335	0.043601	0.69247
Myo_I	ENSSSCG00000049456	2.01496	1.18092	0.0439087	0.695987
Myo_I	ENSSSCG00000040118	2.01318	0.70162	0.0440957	0.697582
Myo_I	ARHGAP17	2.0098	0.215288	0.0444522	0.702304
Myo_I	CNST	2.00819	0.531457	0.0446234	0.70455
Myo_I	ENSSSCG00000059334	2.00729	1.39331	0.044719	0.705598
Myo_I	FHIP2A	2.00155	0.168982	0.0453331	0.712813
Myo_I	TMEM144	1.99895	2.06126	0.0456137	0.715057
Myo_I	SCFD1	1.99551	0.305086	0.0459869	0.717923
Myo_I	POPDC3	1.99536	0.251794	0.046004	0.717923
Myo_I	ME2	1.99267	0.933174	0.0462971	0.722032
Myo_I	ART3	1.99167	0.296822	0.0464071	0.722817
Myo_I	EIF3J	1.98696	0.540249	0.0469265	0.729499
Myo_I	ATP5MG	1.98359	0.495153	0.0473016	0.733272
Myo_I	SUCLG1	1.98342	0.301885	0.0473206	0.733272
Myo_I	CYP2U1	1.98161	1.14857	0.0475228	0.734995
Myo_I	ENSSSCG00000013064	1.98	0.540482	0.0477038	0.737324
Myo_I	PKNOX2	1.97862	0.511529	0.0478592	0.738969
Myo_I	ADRB2	1.97413	1.19549	0.0483675	0.74473
Myo_I	RNF41	1.96701	0.951941	0.0491817	0.755825
Myo_I	NDUFAB1	1.96369	0.894785	0.0495659	0.759801
Myo_I	OCIAD1	1.96222	0.290028	0.0497372	0.761944
Myo_I	C2CD5	1.95495	0.302454	0.0505886	0.773032
Myo_I	TARBP1	1.94635	0.668978	0.0516126	0.786199
Myo_I	ARFGEF1	1.94379	0.204887	0.0519208	0.789405
Myo_I	PPFIBP2	1.93973	0.231009	0.0524119	0.795374
Myo_I	ENSSSCG00000011317	1.93675	0.482983	0.0527758	0.799163
Myo_I	AFF4	1.93468	0.20028	0.053029	0.801224
Myo_I	CCN2	1.93373	0.943963	0.0531466	0.802
Myo_I	DAB2IP	1.93326	0.551459	0.0532041	0.802369
Myo_I	TNRC6A	1.93025	0.160461	0.0535755	0.806619
Myo_I	ATP5MK	1.92616	0.774364	0.0540845	0.81261
Myo_I	NONO	1.91749	0.281795	0.0551753	0.827718
Myo_I	ENSSSCG00000063271	1.91644	4.23821	0.0553093	0.828498
Myo_I	STARD7	1.91637	0.633588	0.0553174	0.828498
Myo_I	FAM162A	1.91614	0.378008	0.0553472	0.828498
Myo_I	CAB39L	1.9114	0.951527	0.0559535	0.835823
Myo_I	CD47	1.91123	0.425033	0.0559746	0.835823
Myo_I	PNPLA8	1.90954	0.516744	0.0561924	0.838558
Myo_I	ACO1	1.90638	0.433512	0.0566006	0.843155
Myo_I	SPTB	1.90368	0.266781	0.056952	0.847284
Myo_I	ENSSSCG00000024950	1.89781	0.427786	0.0577205	0.856612
Myo_I	LRRFIP2	1.89373	0.0826589	0.0582607	0.863043
Myo_I	SLC20A1	1.89112	0.880187	0.0586077	0.867123
Myo_I	MAMDC2	1.88651	1.57802	0.0592259	0.875576
Myo_I	CIPC	1.88604	0.499885	0.0592893	0.875602
Myo_I	LRRC41	1.88537	0.560616	0.0593802	0.875864
Myo_I	DVL1	1.88515	0.646337	0.0594101	0.875864
Myo_I	ENSSSCG00000028485	1.88116	0.374797	0.0599506	0.880535
Myo_I	DGKZ	1.88029	0.397093	0.0600687	0.881736
Myo_I	PWWP3B	1.87957	1.23924	0.060166	0.882033
Myo_I	CLCN3	1.87907	0.254415	0.0602346	0.882033
Myo_I	DENND5A	1.8715	0.654229	0.0612759	0.894186
Myo_I	STXBP5	1.87082	0.348246	0.0613702	0.894206
Myo_I	SMIM7	1.86974	0.326991	0.0615203	0.895445
Myo_I	CECR2	1.86493	0.388188	0.0621905	0.904655
Myo_I	FITM1	1.86285	1.03129	0.0624836	0.906743
Myo_I	DCUN1D2	1.86122	0.146881	0.0627135	0.908989
Myo_I	OXCT1	1.8602	0.327664	0.0628576	0.910532
Myo_I	MDH2	1.85259	0.698654	0.0639405	0.920684
Myo_I	SFXN4	1.84626	0.680006	0.0648549	0.93197
Myo_I	U2SURP	1.84533	0.207284	0.0649894	0.93249
Myo_I	KLHL38	1.84379	0.761142	0.0652132	0.935148
Myo_I	DZANK1	1.84345	1.04671	0.0652635	0.935315
Myo_I	KCTD20	1.84035	0.382385	0.0657164	0.939581
Myo_I	MYADML2	1.83901	0.920095	0.0659142	0.941854
Myo_I	TRIM45	1.8383	1.02515	0.0660179	0.942666
Myo_I	KANK1	1.83557	0.479102	0.0664208	0.946302
Myo_I	CPEB3	1.83296	0.137538	0.0668079	0.950698
Myo_I	NDUFV1	1.83164	1.02874	0.0670044	0.952935
Myo_I	PRKDC	1.83118	0.207251	0.0670742	0.953367
Myo_I	ENSSSCG00000009303	1.82808	0.409661	0.0675377	0.958268
Myo_I	ENSSSCG00000053351	1.82329	0.667319	0.0682602	0.964001
Myo_I	ARX	1.81831	1.09197	0.0690167	0.972417
Myo_I	ENSSSCG00000054668	1.81721	1.13208	0.0691845	0.974214
Myo_I	ENSSSCG00000061321	1.81608	0.0992784	0.0693575	0.975517
Myo_I	ACAD10	1.81366	0.517308	0.0697294	0.979609
Myo_I	LRP2BP	1.81057	0.932474	0.0702072	0.983437
Myo_I	ENSSSCG00000054932	1.81032	1.31945	0.0702455	0.983437
Myo_I	DYSF	1.80642	0.240484	0.0708535	0.98966
Myo_I	MUSK	1.80336	0.521114	0.0713324	0.994628
Myo_I	ADAMTS8	1.8025	3.16494	0.0714674	0.995938
Myo_I	LIMD1	1.80052	0.598607	0.0717793	0.998561
Myo_I	ENSSSCG00000013232	1.79558	0.505666	0.0725613	1
Myo_I	NFKB1	1.79362	0.49534	0.0728742	1
Myo_I	SPATS2L	1.79032	0.337324	0.0734021	1
Myo_I	TCP11	1.78922	1.0088	0.0735801	1
Myo_I	ENSSSCG00000004520	1.78808	2.51822	0.0737628	1
Myo_I	NDUFA5	1.78732	0.59454	0.0738856	1
Myo_I	CEBPB	1.78376	0.445351	0.0744625	1
Myo_I	NDUFA8	1.78319	0.73562	0.0745551	1
Myo_I	ENSSSCG00000047270	1.77999	2.16056	0.0750783	1
Myo_I	ARL14EP	1.77523	0.284729	0.0758592	1
Myo_I	EPM2A	1.7713	0.45218	0.0765108	1
Myo_I	PLPPR1	1.76938	0.942156	0.0768307	1
Myo_I	MARCHF6	1.76663	0.159058	0.0772898	1
Myo_I	MIB1	1.76641	0.18726	0.0773265	1
Myo_I	ASB11	1.76477	0.327169	0.0776021	1
Myo_I	MIGA2	1.76325	0.876355	0.0778585	1
Myo_I	CAMK2B	1.75524	0.501547	0.0792189	1
Myo_I	LGI1	1.75276	4.35819	0.0796438	1
Myo_I	GRIP2	1.74794	1.03284	0.080474	1
Myo_I	ZBTB5	1.74557	1.03307	0.0808858	1
Myo_I	ENPP4	1.74445	1.29789	0.0810799	1
Myo_I	ENSSSCG00000016226	1.7414	0.948113	0.0816129	1
Myo_I	PNRC2	1.73899	0.609248	0.0820373	1
Myo_I	ACYP2	1.73894	0.0958342	0.0820454	1
Myo_I	P4HA1	1.7362	0.309318	0.0825292	1
Myo_I	MRPL33	1.73613	0.747835	0.0825408	1
Myo_I	ENSSSCG00000040103	1.73144	0.446723	0.0833732	1
Myo_I	SLC9A1	1.73113	1.69159	0.0834283	1
Myo_I	KIF13B	1.72932	0.203554	0.0837524	1
Myo_I	RPS3	1.72917	0.299165	0.0837781	1
Myo_I	ENSSSCG00000000905	1.72768	0.991044	0.0840451	1
Myo_I	ENSSSCG00000054775	1.72409	0.479171	0.0846915	1
Myo_I	MINDY2	1.72346	0.523948	0.0848045	1
Myo_I	VWA8	1.72163	0.315177	0.085137	1
Myo_I	ORAI1	1.71727	0.556549	0.0859295	1
Myo_I	NSMCE1	1.71723	0.413408	0.0859377	1
Myo_I	HSPH1	1.7116	0.404585	0.0869712	1
Myo_I	PPP2R2A	1.71111	0.191372	0.0870615	1
Myo_I	RAPGEF6	1.70871	0.252387	0.0875045	1
Myo_I	DECR1	1.70514	0.609382	0.0881691	1
Myo_I	SPIRE1	1.70445	1.33761	0.088298	1
Myo_I	RPL35A	1.70427	0.554042	0.0883297	1
Myo_I	SLC5A3	1.70268	2.26044	0.0886283	1
Myo_I	PTGER3	1.69958	1.26331	0.0892092	1
Myo_I	ALG9	1.69806	0.552835	0.0894961	1
Myo_I	FBXO42	1.6954	0.313829	0.0899994	1
Myo_I	VPS50	1.69355	0.23425	0.0903509	1
Myo_I	RNF128	1.69121	0.879239	0.0907959	1
Myo_I	AAK1	1.68746	0.117417	0.0915144	1
Myo_I	ITGB1BP2	1.68686	0.417845	0.09163	1
Myo_I	SLC25A21	1.68651	0.285744	0.091697	1
Myo_I	SIK2	1.68431	0.211698	0.0921211	1
Myo_I	ENSSSCG00000040854	1.67916	0.927235	0.0931207	1
Myo_I	PTS	1.67288	0.478637	0.0943511	1
Myo_I	ALS2CL	1.6717	0.940835	0.0945829	1
Myo_I	COX6C	1.67037	0.387126	0.0948458	1
Myo_I	ATP5MC3	1.66788	0.679103	0.0953391	1
Myo_I	ATP5IF1	1.66714	0.800795	0.0954864	1
Myo_I	TRIM54	1.66137	0.106063	0.0966384	1
Myo_I	FNIP1	1.66093	0.0847199	0.0967276	1
Myo_I	SLC22A3	1.66002	2.10564	0.0969101	1
Myo_I	TMEM143	1.65552	0.998691	0.0978194	1
Myo_I	ANGPTL4	1.64951	0.684982	0.0990429	1
Myo_I	L2HGDH	1.64753	0.404043	0.0994493	1
Myo_I	ENSSSCG00000045461	1.64101	1.71457	0.100795	1
Myo_I	NDUFS6	1.64086	1.01575	0.100827	1
Myo_I	PNPLA7	1.64059	1.01268	0.100883	1
Myo_I	SLC2A12	1.64019	0.62148	0.100966	1
Myo_I	ENSSSCG00000016100	1.63949	0.437863	0.101112	1
Myo_I	RPL37A	1.63872	0.585186	0.101272	1
Myo_I	TASOR	1.63317	0.431062	0.102433	1
Myo_I	ENSSSCG00000045485	1.63293	0.499156	0.102485	1
Myo_I	MIGA1	1.63232	0.753259	0.102613	1
Myo_I	BCL7A	1.62924	0.546442	0.103262	1
Myo_I	ENSSSCG00000050687	1.62917	0.146213	0.103277	1
Myo_I	DDX39B	1.62856	0.222374	0.103407	1
Myo_I	PPP1CC	1.62718	0.472923	0.1037	1
Myo_I	BRD7	1.6241	0.225657	0.104355	1
Myo_I	FOLH1B	1.61937	0.763209	0.105367	1
Myo_I	KCNQ4	1.61812	0.723533	0.105637	1
Myo_I	AMN1	1.61797	0.526614	0.105669	1
Myo_I	C18orf25	1.61663	0.347648	0.105957	1
Myo_I	SLC4A3	1.60848	2.01305	0.107729	1
Myo_I	CHD6	1.60695	0.268971	0.108066	1
Myo_I	EPB41L5	1.60663	0.486773	0.108136	1
Myo_I	MTSS1	1.60475	0.338568	0.108549	1
Myo_I	SLC41A1	1.60156	0.986402	0.109254	1
Myo_I	TRAM1	1.60053	0.550557	0.109481	1
Myo_I	B2M	1.59953	0.420583	0.109703	1
Myo_I	L3MBTL3	1.59757	1.1983	0.110139	1
Myo_I	AKAP1	1.59539	1.78135	0.110625	1
Myo_I	STAMBPL1	1.58911	0.631127	0.112036	1
Myo_I	ENSSSCG00000027890	1.5852	0.490252	0.112921	1
Myo_I	CACNG6	1.58495	1.19132	0.112977	1
Myo_I	FLRT2	1.57236	1.16168	0.115868	1
Myo_I	PRKAR2A	1.5672	0.253446	0.117067	1
Myo_I	MOCS2	1.56492	0.256809	0.117601	1
Myo_I	RALY	1.56163	0.541392	0.118374	1
Myo_I	CCSER2	1.55806	0.0998976	0.119218	1
Myo_I	RORC	1.55715	2.63367	0.119436	1
Myo_I	ENSSSCG00000063544	1.55582	0.18502	0.11975	1
Myo_I	LANCL1	1.55477	0.584743	0.120001	1
Myo_I	RIC1	1.55419	0.391188	0.120139	1
Myo_I	ENSSSCG00000031776	1.55144	0.495179	0.120797	1
Myo_I	SLC4A4	1.55052	0.135903	0.121016	1
Myo_I	ADAMTS9	1.54895	0.383884	0.121393	1
Myo_I	GAB2	1.54865	0.393991	0.121465	1
Myo_I	KIF13A	1.54579	0.122931	0.122155	1
Myo_I	ENSSSCG00000052724	1.54566	0.581958	0.122186	1
Myo_I	EGLN1	1.54461	0.231076	0.12244	1
Myo_I	ENSSSCG00000010734	1.54422	0.731682	0.122536	1
Myo_I	PLGRKT	1.53991	0.459385	0.123581	1
Myo_I	SORT1	1.53751	0.420509	0.12417	1
Myo_I	ENSSSCG00000038594	1.53746	0.608328	0.124181	1
Myo_I	CSRNP3	1.5362	1.99561	0.124489	1
Myo_I	HERC2	1.53206	0.236423	0.125507	1
Myo_I	NDUFS1	1.53073	0.335612	0.125836	1
Myo_I	ENSSSCG00000059980	1.52753	0.817275	0.12663	1
Myo_I	ENSSSCG00000042409	1.52585	0.270212	0.127047	1
Myo_I	KIF1C	1.52068	0.293062	0.128339	1
Myo_I	ENSSSCG00000060112	1.52024	2.22642	0.128452	1
Myo_I	OXR1	1.51614	0.332391	0.129485	1
Myo_I	REEP1	1.5154	0.24474	0.129671	1
Myo_I	PFKFB2	1.51466	1.56559	0.129858	1
Myo_I	ADGRL2	1.51363	0.15487	0.130121	1
Myo_I	MPZL1	1.51165	0.452329	0.130622	1
Myo_I	EPDR1	1.50914	1.25256	0.131262	1
Myo_I	PHC2	1.50463	0.644627	0.13242	1
Myo_I	PDZRN4	1.50079	2.21137	0.13341	1
Myo_I	SPAG7	1.49798	0.858136	0.134138	1
Myo_I	MCCC2	1.4977	0.584521	0.13421	1
Myo_I	TTC3	1.49744	0.170592	0.134279	1
Myo_I	UQCR11	1.49476	0.647984	0.134977	1
Myo_I	MTX2	1.49258	0.403982	0.135546	1
Myo_I	ZNF672	1.49135	0.676295	0.13587	1
Myo_I	NDUFA13	1.48978	0.57015	0.136281	1
Myo_I	LRP5	1.48964	0.661709	0.13632	1
Myo_I	AFG3L2	1.48826	0.479619	0.136683	1
Myo_I	FRA10AC1	1.48817	0.683958	0.136707	1
Myo_I	ESRRA	1.48566	0.669352	0.137368	1
Myo_I	RPGRIP1L	1.48526	0.579192	0.137475	1
Myo_I	CDC42EP3	1.48158	0.605935	0.138453	1
Myo_I	ECHS1	1.47694	0.600806	0.139692	1
Myo_I	XPO1	1.476	0.162912	0.139943	1
Myo_I	RBM26	1.47283	0.113625	0.140797	1
Myo_I	PITX2	1.47149	1.54327	0.141157	1
Myo_I	ENSSSCG00000043532	1.46934	4.75524	0.141741	1
Myo_I	OXNAD1	1.46326	0.757493	0.143396	1
Myo_I	PRKN	1.45948	0.0610195	0.144432	1
Myo_I	CRLS1	1.45702	0.711967	0.14511	1
Myo_I	FRMD4A	1.45624	0.337626	0.145326	1
Myo_I	CHD1L	1.4544	0.367685	0.145834	1
Myo_I	VPS9D1	1.45366	0.973498	0.146039	1
Myo_I	ENSSSCG00000059184	1.44735	1.72233	0.1478	1
Myo_I	RGMB	1.44514	0.344421	0.14842	1
Myo_I	MRPS6	1.44451	2.44195	0.148597	1
Myo_I	ABTB2	1.44398	0.906465	0.148743	1
Myo_I	TEF	1.44197	0.713046	0.149312	1
Myo_I	ZBED5	1.43131	0.22019	0.152342	1
Myo_I	RPS29	1.4302	0.257348	0.152659	1
Myo_I	YAP1	1.4255	0.160969	0.154012	1
Myo_I	IBTK	1.42334	0.31398	0.154639	1
Myo_I	MRPS9	1.42298	0.387921	0.154742	1
Myo_I	CLCN1	1.42092	0.255869	0.155341	1
Myo_I	MALT1	1.41994	0.300941	0.155624	1
Myo_I	ZBTB43	1.41688	0.562432	0.156518	1
Myo_I	C11orf58	1.41205	0.384646	0.157936	1
Myo_I	HLCS	1.41163	0.469679	0.158058	1
Myo_I	ENSSSCG00000015027	1.4098	0.588856	0.1586	1
Myo_I	ABCB7	1.40595	0.3136	0.159738	1
Myo_I	LARP4	1.40408	0.14331	0.160296	1
Myo_I	LSMEM2	1.40363	0.785818	0.160428	1
Myo_I	BDNF	1.40244	3.66644	0.160782	1
Myo_I	ORC4	1.40213	0.152347	0.160877	1
Myo_I	COX7B	1.40023	0.567164	0.161443	1
Myo_I	ATP5PF	1.40016	0.497651	0.161466	1
Myo_I	ASB3	1.39972	0.421301	0.161596	1
Myo_I	MTMR8	1.39929	1.26117	0.161726	1
Myo_I	NR4A3	1.39856	1.6879	0.161944	1
Myo_I	ENSSSCG00000060529	1.39852	0.34755	0.161957	1
Myo_I	ENSSSCG00000059103	1.39412	0.498453	0.16328	1
Myo_I	AXIN2	1.39362	1.18705	0.163432	1
Myo_I	TATDN1	1.39354	0.4812	0.163455	1
Myo_I	HECTD4	1.3925	0.157516	0.163771	1
Myo_I	EMB	1.39164	1.35078	0.164032	1
Myo_I	ANKRD52	1.39036	0.643113	0.16442	1
Myo_I	AASDHPPT	1.38978	0.485204	0.164596	1
Myo_I	PPARGC1B	1.38949	1.24672	0.164683	1
Myo_I	CDCA7L	1.38517	1.03977	0.166	1
Myo_I	EXOC6	1.38061	0.666297	0.167399	1
Myo_I	SLC25A30	1.38048	0.789167	0.167438	1
Myo_I	YBEY	1.37884	1.26293	0.167944	1
Myo_I	ENSSSCG00000028572	1.37869	0.286112	0.16799	1
Myo_I	KCNQ5	1.37539	0.119804	0.16901	1
Myo_I	TAPT1	1.37351	0.318939	0.169593	1
Myo_I	TPP2	1.37115	0.317902	0.170329	1
Myo_I	TRIM7	1.36681	0.58743	0.171685	1
Myo_I	SPECC1L	1.36639	0.27615	0.171818	1
Myo_I	ENSSSCG00000052432	1.36573	0.176972	0.172023	1
Myo_I	STC2	1.36551	1.9969	0.172092	1
Myo_I	ENSSSCG00000036234	1.3618	3.82428	0.173262	1
Myo_I	MGST3	1.3615	1.05492	0.173357	1
Myo_I	ACOT11	1.35989	0.876149	0.173864	1
Myo_I	PHF14	1.35221	0.160462	0.176307	1
Myo_I	ENSSSCG00000039658	1.34959	0.313414	0.177146	1
Myo_I	SLC25A34	1.34802	0.980785	0.177653	1
Myo_I	SRSF1	1.34719	0.15831	0.17792	1
Myo_I	GALNTL6	1.34486	0.911532	0.17867	1
Myo_I	ZNF280D	1.34305	0.0415988	0.179255	1
Myo_I	DYRK2	1.34003	0.564967	0.180234	1
Myo_I	ENSSSCG00000028414	1.33961	0.322209	0.180371	1
Myo_I	FBXO31	1.33868	0.285552	0.180675	1
Myo_I	GSTK1	1.3365	0.480456	0.181385	1
Myo_I	PPP2CB	1.336	0.254421	0.18155	1
Myo_I	PITPNM2	1.33223	0.922587	0.182784	1
Myo_I	FOXP1	1.33124	0.0926134	0.183109	1
Myo_I	CNBP	1.33058	0.108959	0.183328	1
Myo_I	ENSSSCG00000060915	1.32134	0.387511	0.186389	1
Myo_I	RNF24	1.32127	0.486848	0.186411	1
Myo_I	TUBA4A	1.31976	0.97507	0.186915	1
Myo_I	ZFHX4	1.31544	0.102988	0.188362	1
Myo_I	ENSSSCG00000012102	1.31441	0.338259	0.188709	1
Myo_I	LCLAT1	1.31217	0.18196	0.189461	1
Myo_I	ENSSSCG00000006725	1.31191	0.0768318	0.189551	1
Myo_I	ZIC3	1.31118	2.65552	0.189796	1
Myo_I	TEAD3	1.30692	0.84906	0.191241	1
Myo_I	PPA2	1.30606	0.509984	0.191531	1
Myo_I	RPL24	1.30393	0.279245	0.192256	1
Myo_I	MED24	1.30335	0.458387	0.192456	1
Myo_I	SPRYD7	1.30092	0.36206	0.193285	1
Myo_I	PLEC	1.30023	0.427793	0.193523	1
Myo_I	ENSSSCG00000055583	1.29959	1.46823	0.19374	1
Myo_I	SUPT20H	1.29646	0.135475	0.194817	1
Myo_I	UBE2QL1	1.296	1.64272	0.194976	1
Myo_I	GVQW3	1.29489	0.940186	0.195359	1
Myo_I	ENSSSCG00000063275	1.28893	0.614758	0.197423	1
Myo_I	SYPL1	1.28846	0.0977981	0.197587	1
Myo_I	DAG1	1.2852	0.0457442	0.198721	1
Myo_I	EIF3I	1.27879	0.403693	0.200972	1
Myo_I	MTFR1L	1.27825	0.91546	0.201161	1
Myo_I	FAM133B	1.27732	0.414837	0.201491	1
Myo_I	PLEKHH3	1.2747	0.652524	0.202417	1
Myo_I	SOCS7	1.27259	0.495391	0.203163	1
Myo_I	HDAC5	1.27223	0.427109	0.203292	1
Myo_I	CYCS	1.26925	0.703572	0.204352	1
Myo_I	RPL36	1.26742	0.273858	0.205004	1
Myo_I	ZNF146	1.26457	0.157557	0.206027	1
Myo_I	FGF1	1.26434	0.777586	0.206107	1
Myo_I	SLC25A5	1.26401	0.739475	0.206226	1
Myo_I	CUX2	1.26196	2.72203	0.206962	1
Myo_I	MFN2	1.26162	0.618202	0.207084	1
Myo_I	TMEM70	1.2584	0.59096	0.208249	1
Myo_I	NDUFA1	1.25769	0.783653	0.208505	1
Myo_I	ENSSSCG00000054819	1.25727	1.04767	0.208657	1
Myo_I	ENSSSCG00000052697	1.2565	0.952763	0.208936	1
Myo_I	ENSSSCG00000054702	1.25608	3.87596	0.209087	1
Myo_I	SMYD2	1.25472	0.662304	0.209581	1
Myo_I	JAK2	1.25388	0.107268	0.209886	1
Myo_I	PPP1R14B	1.25324	0.720786	0.210119	1
Myo_I	SMIM35	1.2513	1.07904	0.210823	1
Myo_I	RAD23B	1.24728	0.0975207	0.212294	1
Myo_I	MRPS36	1.24526	0.70401	0.213035	1
Myo_I	PDK1	1.2407	1.04002	0.214717	1
Myo_I	CARF	1.24005	0.442037	0.214957	1
Myo_I	IQCB1	1.23998	0.701507	0.214981	1
Myo_I	CDC27	1.23967	0.158076	0.215098	1
Myo_I	BPNT1	1.23827	0.514746	0.215616	1
Myo_I	SLC4A7	1.23767	0.295009	0.21584	1
Myo_I	SLC19A2	1.23642	0.442452	0.216304	1
Myo_I	ARSD	1.23478	0.494628	0.216911	1
Myo_I	ADAM23	1.23275	1.47785	0.21767	1
Myo_I	NDUFV2	1.23177	0.263353	0.218035	1
Myo_I	GLRX5	1.23058	0.871962	0.218479	1
Myo_I	ERLEC1	1.2304	0.468712	0.218548	1
Myo_I	GDE1	1.22897	0.723534	0.219085	1
Myo_I	ACAD11	1.22577	0.453093	0.220287	1
Myo_I	KIF16B	1.22511	0.305854	0.220533	1
Myo_I	CORO1C	1.22286	0.559634	0.221384	1
Myo_I	RBMS1	1.22201	0.101886	0.221705	1
Myo_I	RPL10A	1.22195	0.244341	0.221728	1
Myo_I	HDHD2	1.21422	0.637404	0.224663	1
Myo_I	SPPL2A	1.21348	0.218629	0.224945	1
Myo_I	C6orf62	1.21305	0.0883482	0.22511	1
Myo_I	AIFM1	1.21238	0.42624	0.225368	1
Myo_I	TMEM120A	1.21006	1.96629	0.226254	1
Myo_I	BFAR	1.20756	0.381178	0.227218	1
Myo_I	SUN2	1.20702	0.296865	0.227425	1
Myo_I	NDUFB2	1.20507	0.52515	0.228176	1
Myo_I	ENSSSCG00000034990	1.20377	1.16508	0.22868	1
Myo_I	GCFC2	1.20118	0.354128	0.22968	1
Myo_I	METAP1	1.19713	0.36435	0.231255	1
Myo_I	ATP6AP1	1.19687	0.543019	0.231358	1
Myo_I	VEGFB	1.19538	0.695416	0.231937	1
Myo_I	RUFY3	1.1947	0.359106	0.232204	1
Myo_I	ENSSSCG00000002790	1.19373	0.49342	0.232585	1
Myo_I	VCPKMT	1.19281	0.602821	0.232943	1
Myo_I	ENSSSCG00000055086	1.18936	0.17531	0.2343	1
Myo_I	DPYSL3	1.1877	0.73991	0.23495	1
Myo_I	G0S2	1.18709	2.04934	0.23519	1
Myo_I	EMC2	1.18328	0.235385	0.2367	1
Myo_I	WDR59	1.1822	0.352005	0.237128	1
Myo_I	APLF	1.18163	0.338344	0.237354	1
Myo_I	ENSSSCG00000060989	1.18006	0.295336	0.237976	1
Myo_I	DHRS7	1.17977	0.462192	0.23809	1
Myo_I	WNK2	1.17891	0.154337	0.238436	1
Myo_I	DNMT3A	1.17821	0.389123	0.238714	1
Myo_I	LGALS8	1.16549	0.566693	0.24382	1
Myo_I	ILVBL	1.16474	0.810348	0.244126	1
Myo_I	ENSSSCG00000005217	1.16102	0.959108	0.245633	1
Myo_I	HOXC6	1.16	0.708978	0.246049	1
Myo_I	H2BC5	1.15901	0.666644	0.246451	1
Myo_I	VPS13C	1.1586	0.160813	0.246619	1
Myo_I	FAM184B	1.15511	0.291145	0.248046	1
Myo_I	ENSSSCG00000008488	1.15299	0.463768	0.248914	1
Myo_I	OSBPL9	1.15217	0.0867597	0.249252	1
Myo_I	RPL29	1.15141	0.297334	0.249563	1
Myo_I	NIPA2	1.15066	0.554503	0.249873	1
Myo_I	GABARAPL1	1.14863	0.491933	0.25071	1
Myo_I	MLYCD	1.14858	1.1207	0.250729	1
Myo_I	MYF6	1.14793	0.115802	0.250997	1
Myo_I	MIER3	1.14779	0.57039	0.251054	1
Myo_I	SERGEF	1.14643	0.50602	0.251615	1
Myo_I	ENSSSCG00000030140	1.14473	0.131186	0.25232	1
Myo_I	INPP5B	1.1439	0.422833	0.252665	1
Myo_I	PRDX3	1.14378	0.753111	0.252715	1
Myo_I	HPN	1.13954	1.2882	0.254479	1
Myo_I	ENSSSCG00000034019	1.13839	0.394727	0.254958	1
Myo_I	MKRN2	1.13665	0.571853	0.255685	1
Myo_I	HYCC2	1.13612	0.190158	0.255907	1
Myo_I	ENSSSCG00000057910	1.13264	0.675889	0.257367	1
Myo_I	STIM1	1.13221	0.155063	0.257548	1
Myo_I	JADE3	1.13209	0.879552	0.257598	1
Myo_I	ENSSSCG00000057921	1.13094	2.04539	0.25808	1
Myo_I	PRMT7	1.12941	0.427954	0.258726	1
Myo_I	PPIF	1.12916	1.90607	0.25883	1
Myo_I	TMEM52	1.12754	0.381969	0.259516	1
Myo_I	STK38L	1.12473	0.899146	0.260705	1
Myo_I	BCL2L11	1.12351	0.826009	0.261223	1
Myo_I	PPTC7	1.12249	0.0835241	0.261655	1
Myo_I	RPS25	1.12227	0.271211	0.26175	1
Myo_I	ENSSSCG00000059638	1.12191	0.584653	0.2619	1
Myo_I	COMMD3	1.12033	0.306837	0.262571	1
Myo_I	FAM135A	1.11996	0.189697	0.262733	1
Myo_I	SERINC2	1.11967	0.68908	0.262856	1
Myo_I	NUP88	1.11951	0.296838	0.262921	1
Myo_I	ENSSSCG00000061057	1.11378	0.137617	0.265375	1
Myo_I	URI1	1.11192	0.278518	0.266171	1
Myo_I	TOR1AIP1	1.11158	0.100449	0.266317	1
Myo_I	CLUH	1.11066	0.57662	0.266716	1
Myo_I	ZNF248	1.11028	0.35698	0.266879	1
Myo_I	NDUFB6	1.1088	0.553554	0.267518	1
Myo_I	PABPN1	1.10852	0.107124	0.267638	1
Myo_I	ENSSSCG00000048711	1.10838	0.424669	0.267696	1
Myo_I	CEP83	1.10798	0.34677	0.267869	1
Myo_I	HS2ST1	1.10793	0.482398	0.267891	1
Myo_I	ENSSSCG00000058028	1.10773	1.64165	0.267981	1
Myo_I	PSMB1	1.1077	0.349096	0.267992	1
Myo_I	CNTN1	1.10336	2.352	0.269872	1
Myo_I	FUBP1	1.10068	0.126667	0.271038	1
Myo_I	SAMM50	1.10048	0.422462	0.271122	1
Myo_I	NREP	1.09887	0.368832	0.271826	1
Myo_I	DNAJB5	1.09695	0.458998	0.272665	1
Myo_I	CCDC149	1.09671	0.51098	0.272768	1
Myo_I	ENSSSCG00000003090	1.09655	0.468071	0.272838	1
Myo_I	SYNC	1.09376	0.496794	0.27406	1
Myo_I	RNASEH2A	1.08938	0.86874	0.275986	1
Myo_I	ENSSSCG00000002935	1.0887	0.334488	0.276284	1
Myo_I	ZNF516	1.08781	0.218054	0.276678	1
Myo_I	PSMB2	1.08406	0.18755	0.278337	1
Myo_I	DPH6	1.08363	0.703002	0.278527	1
Myo_I	ISOC2	1.08128	0.968242	0.279574	1
Myo_I	CEP68	1.07882	0.527466	0.280669	1
Myo_I	TRIB1	1.07185	0.521818	0.283787	1
Myo_I	ELP4	1.07041	0.175546	0.284435	1
Myo_I	ENSSSCG00000006081	1.06889	0.371956	0.285117	1
Myo_I	ENSSSCG00000035904	1.06831	0.230741	0.285383	1
Myo_I	NFRKB	1.06804	0.395132	0.2855	1
Myo_I	TESK2	1.06549	0.418306	0.286656	1
Myo_I	ZC3H12C	1.06502	0.228389	0.286867	1
Myo_I	DNASE1L1	1.06446	0.300518	0.287118	1
Myo_I	SLC29A1	1.06136	0.423677	0.288525	1
Myo_I	DROSHA	1.0612	0.405512	0.2886	1
Myo_I	RPS3A	1.05949	0.21338	0.289375	1
Myo_I	TMEM82	1.05916	0.952004	0.289529	1
Myo_I	SEC31B	1.05906	0.535687	0.289571	1
Myo_I	MGST2	1.0585	1.22352	0.289828	1
Myo_I	NUDT6	1.0584	0.546837	0.289872	1
Myo_I	ANKRD50	1.05654	0.595369	0.29072	1
Myo_I	TMEM33	1.05518	0.310596	0.291343	1
Myo_I	MINPP1	1.05508	0.497618	0.291388	1
Myo_I	IPO5	1.05294	0.431268	0.292368	1
Myo_I	NUSAP1	1.05179	0.144904	0.292895	1
Myo_I	ERMP1	1.05132	0.675125	0.293111	1
Myo_I	HECW2	1.04472	0.800625	0.296153	1
Myo_I	SMARCA1	1.04397	0.674415	0.296501	1
Myo_I	ST8SIA5	1.04354	1.57121	0.296697	1
Myo_I	ENSSSCG00000033100	1.04249	2.17689	0.297186	1
Myo_I	ATXN2	1.04099	0.0974205	0.297881	1
Myo_I	CDC123	1.03921	0.365791	0.298709	1
Myo_I	COMT	1.03687	0.538977	0.299795	1
Myo_I	ENSSSCG00000008170	1.0368	0.229373	0.299828	1
Myo_I	KYAT1	1.03661	0.534171	0.299915	1
Myo_I	NDUFB10	1.0363	0.692704	0.300064	1
Myo_I	UQCC2	1.03555	0.228094	0.30041	1
Myo_I	ENSSSCG00000032916	1.03534	0.308531	0.30051	1
Myo_I	ENSSSCG00000056996	1.0351	2.13788	0.300624	1
Myo_I	SLC25A11	1.03146	0.809397	0.302323	1
Myo_I	ENSSSCG00000004392	1.0285	0.326821	0.303714	1
Myo_I	CLASP1	1.02702	0.0322109	0.304411	1
Myo_I	ENSSSCG00000003261	1.02297	0.785122	0.306324	1
Myo_I	STMP1	1.02147	0.656537	0.307032	1
Myo_I	CST6	1.02107	1.28787	0.307219	1
Myo_I	AP4S1	1.02057	0.38537	0.307459	1
Myo_I	TOM1L2	1.01849	0.508834	0.308445	1
Myo_I	CRHR2	1.01805	4.22131	0.308656	1
Myo_I	C14orf39	1.01547	1.73929	0.309883	1
Myo_I	EPC2	1.01319	0.120109	0.310967	1
Myo_I	EIF2AK4	1.01046	0.204844	0.312275	1
Myo_I	ENSSSCG00000038663	1.00929	2.56288	0.312835	1
Myo_I	NDUFC2	1.00699	0.633002	0.313939	1
Myo_I	COX16	1.00655	1.79299	0.314151	1
Myo_I	INPP5F	1.00632	0.27753	0.31426	1
Myo_I	EWSR1	1.00609	0.0851283	0.314372	1
Myo_I	IL6R	1.00602	0.246498	0.314408	1
Myo_I	SCARF1	1.00568	0.667426	0.314571	1
Myo_I	MAPKAPK5	1.00244	0.202482	0.31613	1
Myo_I	ZNF383	1.00207	0.793886	0.316311	1
Myo_I	GBA2	1.00172	0.472489	0.316478	1
Myo_I	NHSL2	1.00098	0.504289	0.316838	1
Myo_I	TMX3	0.993358	0.308399	0.320536	1
Myo_I	ANKMY2	0.991623	0.252783	0.321382	1
Myo_I	PAAF1	0.989168	0.479167	0.322581	1
Myo_I	ENSSSCG00000053134	0.988945	0.8108	0.32269	1
Myo_I	MAMSTR	0.987804	0.702073	0.323249	1
Myo_I	PPP6R2	0.986173	0.101281	0.324048	1
Myo_I	TMEM168	0.98514	0.196306	0.324556	1
Myo_I	SNX2	0.983674	0.110678	0.325276	1
Myo_I	ARMC6	0.982278	1.02824	0.325963	1
Myo_I	ENSSSCG00000009422	0.98103	0.593155	0.326578	1
Myo_I	CEMIP2	0.980388	0.374786	0.326895	1
Myo_I	RNF149	0.978645	0.141977	0.327756	1
Myo_I	SELENOT	0.977447	0.255813	0.328348	1
Myo_I	ENSSSCG00000007692	0.975576	0.138871	0.329275	1
Myo_I	GEMIN5	0.973864	0.509344	0.330124	1
Myo_I	CHRNB1	0.971964	0.341401	0.331068	1
Myo_I	PINK1	0.971888	0.287146	0.331107	1
Myo_I	PIK3R3	0.971736	1.08445	0.331182	1
Myo_I	DMXL1	0.971479	0.0659375	0.33131	1
Myo_I	UQCC1	0.970992	0.0986175	0.331552	1
Myo_I	NDUFS3	0.970563	0.40626	0.331766	1
Myo_I	ABCA1	0.969768	0.632031	0.332162	1
Myo_I	ENSSSCG00000052671	0.96889	0.212823	0.3326	1
Myo_I	NFATC1	0.967982	0.185105	0.333054	1
Myo_I	DDAH1	0.966674	2.07548	0.333707	1
Myo_I	ALAD	0.965926	1.0351	0.334081	1
Myo_I	ALAS1	0.96573	0.550036	0.334179	1
Myo_I	ABLIM2	0.96525	0.117201	0.33442	1
Myo_I	CRACD	0.96522	1.38864	0.334434	1
Myo_I	TERF1	0.965153	0.354202	0.334468	1
Myo_I	NDUFA10	0.961472	0.733502	0.336315	1
Myo_I	GABARAPL2	0.960805	0.403583	0.33665	1
Myo_I	NUDT13	0.960159	0.598457	0.336975	1
Myo_I	SMIM19	0.959483	0.43244	0.337316	1
Myo_I	LAPTM4B	0.958566	0.422187	0.337778	1
Myo_I	ENSSSCG00000039731	0.957129	1.67738	0.338502	1
Myo_I	RPL37	0.956838	0.222027	0.338649	1
Myo_I	DNAJB9	0.955666	0.296157	0.339241	1
Myo_I	METTL15	0.953953	0.365581	0.340108	1
Myo_I	ENSSSCG00000029830	0.953676	0.303213	0.340248	1
Myo_I	BMP1	0.953428	0.697491	0.340373	1
Myo_I	SLC10A7	0.953366	0.313458	0.340405	1
Myo_I	TATDN3	0.952111	0.274467	0.34104	1
Myo_I	ZNF423	0.95153	0.295697	0.341335	1
Myo_I	POR	0.950339	0.313712	0.34194	1
Myo_I	NLN	0.950121	0.865688	0.342051	1
Myo_I	ICE2	0.949575	0.327197	0.342328	1
Myo_I	HCCS	0.948732	1.02438	0.342757	1
Myo_I	ASIP	0.947259	0.63552	0.343507	1
Myo_I	KLHDC3	0.94708	0.550925	0.343598	1
Myo_I	RB1	0.945361	0.148865	0.344475	1
Myo_I	SMC6	0.943274	0.139544	0.345541	1
Myo_I	CADM2	0.942324	0.747035	0.346027	1
Myo_I	ENSSSCG00000007826	0.94212	0.490499	0.346131	1
Myo_I	GPRC5C	0.941181	0.475553	0.346612	1
Myo_I	COX2	0.941112	0.0129426	0.346647	1
Myo_I	ENSSSCG00000033701	0.940467	2.91222	0.346978	1
Myo_I	WDTC1	0.939819	0.226626	0.34731	1
Myo_I	ENSSSCG00000021991	0.937764	0.555792	0.348366	1
Myo_I	DUT	0.935189	0.653329	0.349691	1
Myo_I	RNF122	0.934873	0.340628	0.349854	1
Myo_I	CERS6	0.933607	1.12926	0.350507	1
Myo_I	CCDC66	0.92869	0.485337	0.35305	1
Myo_I	RCAN1	0.92819	0.19594	0.353309	1
Myo_I	UBA5	0.926913	0.271449	0.353972	1
Myo_I	ENSSSCG00000060575	0.923646	1.18462	0.35567	1
Myo_I	SUCLA2	0.918914	0.122981	0.358141	1
Myo_I	PLAAT1	0.917617	1.059	0.358819	1
Myo_I	ENSSSCG00000007646	0.916698	0.792486	0.359301	1
Myo_I	C10orf71	0.916123	1.08044	0.359603	1
Myo_I	ENSSSCG00000063011	0.915825	0.117829	0.359759	1
Myo_I	GAPVD1	0.915816	0.0573051	0.359763	1
Myo_I	PWWP3A	0.9147	0.18706	0.360349	1
Myo_I	WNK3	0.91462	2.76647	0.360391	1
Myo_I	ZNF592	0.91313	0.151811	0.361174	1
Myo_I	NDUFB8	0.912704	0.425699	0.361398	1
Myo_I	ERGIC2	0.910181	0.452098	0.362727	1
Myo_I	DUSP29	0.909849	0.43537	0.362902	1
Myo_I	ENSSSCG00000041566	0.909509	2.0914	0.363081	1
Myo_I	PREP	0.909143	0.165991	0.363275	1
Myo_I	RNF146	0.908132	0.558516	0.363808	1
Myo_I	MTARC1	0.907254	0.602949	0.364272	1
Myo_I	ELP1	0.904072	0.333117	0.365957	1
Myo_I	BLTP3A	0.902887	0.611961	0.366586	1
Myo_I	CNKSR1	0.901508	1.07047	0.367318	1
Myo_I	HABP4	0.899887	0.866898	0.36818	1
Myo_I	ENSSSCG00000010992	0.89983	1.55783	0.368211	1
Myo_I	NEK1	0.898769	0.231404	0.368776	1
Myo_I	BLZF1	0.897112	0.389055	0.369659	1
Myo_I	PNRC1	0.895974	0.0878921	0.370267	1
Myo_I	VPS37A	0.89549	0.300183	0.370525	1
Myo_I	MRPL30	0.894934	0.257988	0.370822	1
Myo_I	CTNND1	0.894773	0.208573	0.370908	1
Myo_I	RRAGB	0.892749	0.494104	0.371992	1
Myo_I	MAPK8	0.89231	0.188467	0.372227	1
Myo_I	TMEM19	0.891912	0.617525	0.37244	1
Myo_I	RDH14	0.891173	0.371106	0.372836	1
Myo_I	RIMBP2	0.888557	1.08381	0.374241	1
Myo_I	MED26	0.883748	0.718454	0.376833	1
Myo_I	ZMYND8	0.882971	0.153163	0.377252	1
Myo_I	UBE3D	0.882866	0.632105	0.377308	1
Myo_I	C15orf61	0.88254	0.926792	0.377485	1
Myo_I	UQCR10	0.882105	0.456404	0.37772	1
Myo_I	GRK3	0.881866	0.228946	0.377849	1
Myo_I	ENSSSCG00000054866	0.880234	1.77611	0.378733	1
Myo_I	ENSSSCG00000047083	0.879528	0.319542	0.379115	1
Myo_I	MAMDC4	0.879074	0.64283	0.379361	1
Myo_I	NOSIP	0.878925	0.575653	0.379442	1
Myo_I	RCOR3	0.877036	0.0939682	0.380467	1
Myo_I	COQ9	0.876794	0.132716	0.380599	1
Myo_I	NPR3	0.876698	0.735321	0.380651	1
Myo_I	ETFRF1	0.876025	0.225385	0.381016	1
Myo_I	TRAF3IP2	0.875585	0.400459	0.381256	1
Myo_I	MSRA	0.875128	0.0535267	0.381504	1
Myo_I	ECH1	0.873619	0.4855	0.382326	1
Myo_I	ENSSSCG00000056851	0.87349	0.714836	0.382396	1
Myo_I	RPS8	0.871626	0.162945	0.383413	1
Myo_I	CIAO2A	0.870834	0.403189	0.383845	1
Myo_I	IMMT	0.870485	0.0906543	0.384035	1
Myo_I	ENSSSCG00000042401	0.870327	1.43679	0.384122	1
Myo_I	CEP57L1	0.869296	0.304087	0.384685	1
Myo_I	ENSSSCG00000053150	0.868896	0.942518	0.384904	1
Myo_I	MPPED2	0.868823	0.959397	0.384944	1
Myo_I	MEF2D	0.868665	0.159089	0.38503	1
Myo_I	RBM12B	0.867167	0.18057	0.38585	1
Myo_I	ENSSSCG00000053721	0.867055	1.87469	0.385912	1
Myo_I	SIRT5	0.865078	0.604584	0.386996	1
Myo_I	SATB1	0.865041	0.720302	0.387016	1
Myo_I	PUM3	0.864844	0.412368	0.387124	1
Myo_I	PLA2G15	0.864768	0.934197	0.387166	1
Myo_I	SHC1	0.862985	1.23235	0.388146	1
Myo_I	CLTA	0.856962	0.231505	0.391466	1
Myo_I	SELENOI	0.856612	0.576662	0.391659	1
Myo_I	ESR1	0.856407	0.282081	0.391773	1
Myo_I	FBXL7	0.854974	0.0969767	0.392565	1
Myo_I	ACACA	0.854424	0.364537	0.39287	1
Myo_I	PRKACB	0.852673	0.257747	0.393841	1
Myo_I	TSPAN7	0.85128	0.290079	0.394614	1
Myo_I	MLXIP	0.851197	0.0777321	0.39466	1
Myo_I	CGRRF1	0.851004	0.401322	0.394767	1
Myo_I	ENSSSCG00000046877	0.849902	1.63103	0.39538	1
Myo_I	NFIX	0.849885	0.0996119	0.395389	1
Myo_I	CDC42SE2	0.849738	0.48098	0.395471	1
Myo_I	ENSSSCG00000030478	0.849549	0.174971	0.395576	1
Myo_I	THAP12	0.847747	0.629707	0.396579	1
Myo_I	ENSSSCG00000024791	0.847542	0.559543	0.396693	1
Myo_I	KREMEN1	0.847142	0.856229	0.396916	1
Myo_I	CDC34	0.846479	0.200252	0.397286	1
Myo_I	SSBP3	0.846252	0.132334	0.397412	1
Myo_I	NDUFA7	0.841143	0.498375	0.400268	1
Myo_I	AKAP9	0.841075	0.00712921	0.400306	1
Myo_I	NABP2	0.840947	0.458047	0.400377	1
Myo_I	HERC1	0.84088	0.036051	0.400415	1
Myo_I	POLK	0.838942	0.223675	0.401502	1
Myo_I	KIF21A	0.838639	0.185658	0.401672	1
Myo_I	NT5C1A	0.835696	0.92651	0.403326	1
Myo_I	TRMT6	0.835027	0.337228	0.403703	1
Myo_I	WDFY3	0.834879	0.134408	0.403786	1
Myo_I	MLXIPL	0.833747	1.45701	0.404424	1
Myo_I	MET	0.831959	0.164176	0.405432	1
Myo_I	ENSSSCG00000034617	0.831749	0.183892	0.405551	1
Myo_I	S100A1	0.830951	1.41668	0.406002	1
Myo_I	ENSSSCG00000036820	0.828995	1.66753	0.407107	1
Myo_I	SLC35F5	0.827826	0.351325	0.407769	1
Myo_I	KBTBD8	0.826332	0.417912	0.408616	1
Myo_I	ENSSSCG00000036971	0.826101	2.13948	0.408747	1
Myo_I	SPATA24	0.825831	0.886092	0.4089	1
Myo_I	P2RX6	0.824976	0.548305	0.409385	1
Myo_I	ENSSSCG00000006176	0.823985	0.326623	0.409948	1
Myo_I	CMTM4	0.82381	1.72473	0.410048	1
Myo_I	OPA1	0.823571	0.177729	0.410183	1
Myo_I	PHKA2	0.823537	2.22026	0.410203	1
Myo_I	NAV2	0.823244	0.48159	0.410369	1
Myo_I	ACP6	0.822497	0.476239	0.410794	1
Myo_I	AP1S2	0.821347	0.826707	0.411449	1
Myo_I	PTPN1	0.821214	0.308618	0.411525	1
Myo_I	C4orf54	0.820655	0.690815	0.411843	1
Myo_I	SLC25A46	0.820616	0.406236	0.411865	1
Myo_I	FAM204A	0.820496	0.225117	0.411933	1
Myo_I	FBXO4	0.818595	1.19634	0.413017	1
Myo_I	ZNF529	0.818435	0.552789	0.413109	1
Myo_I	FAM8A1	0.81638	0.308773	0.414283	1
Myo_I	MYO18A	0.81558	0.0552124	0.41474	1
Myo_I	MRPL22	0.815157	0.333984	0.414982	1
Myo_I	AGPAT5	0.814725	0.216941	0.41523	1
Myo_I	ENSSSCG00000062187	0.814275	0.0123877	0.415487	1
Myo_I	ACADSB	0.813889	0.301304	0.415709	1
Myo_I	TM6SF1	0.813096	0.971423	0.416163	1
Myo_I	HK2	0.812305	0.927355	0.416617	1
Myo_I	MFN1	0.811738	0.184898	0.416942	1
Myo_I	RAB4A	0.810964	0.541865	0.417386	1
Myo_I	ENSSSCG00000057770	0.810516	0.533046	0.417644	1
Myo_I	ENY2	0.809965	0.348839	0.41796	1
Myo_I	CASQ2	0.80988	3.03529	0.418009	1
Myo_I	CCNG1	0.809855	0.240418	0.418023	1
Myo_I	PSMA5	0.809825	0.128439	0.418041	1
Myo_I	ENSSSCG00000033037	0.809057	0.439094	0.418482	1
Myo_I	DLAT	0.808995	0.252567	0.418518	1
Myo_I	FBXL13	0.807016	0.559548	0.419658	1
Myo_I	MRTFB	0.805908	0.0442345	0.420296	1
Myo_I	NXN	0.805378	0.0934548	0.420602	1
Myo_I	CREB1	0.80481	0.18232	0.420929	1
Myo_I	PTDSS1	0.80473	0.392782	0.420976	1
Myo_I	ERC1	0.804484	0.0721886	0.421117	1
Myo_I	NUBP1	0.803531	0.357748	0.421668	1
Myo_I	VAPB	0.803311	0.0972343	0.421795	1
Myo_I	MAGI1	0.802249	0.0317791	0.422409	1
Myo_I	ATAD1	0.798867	0.280323	0.424367	1
Myo_I	MKNK1	0.79793	0.298215	0.424911	1
Myo_I	TMX4	0.797216	0.204284	0.425325	1
Myo_I	USP9X	0.796664	0.0934269	0.425646	1
Myo_I	ENSSSCG00000033700	0.794591	0.410562	0.426851	1
Myo_I	RSBN1L	0.794219	0.0998282	0.427068	1
Myo_I	RPS6	0.793288	0.217617	0.42761	1
Myo_I	IRF2	0.793254	0.0965029	0.42763	1
Myo_I	CPLANE1	0.789876	0.208014	0.4296	1
Myo_I	MCRIP2	0.789665	0.801445	0.429723	1
Myo_I	CWC22	0.789445	0.194654	0.429852	1
Myo_I	ENSSSCG00000059727	0.788962	0.204818	0.430134	1
Myo_I	PLIN5	0.788528	2.23136	0.430388	1
Myo_I	ALDH5A1	0.787925	0.433657	0.430741	1
Myo_I	FAM43B	0.787575	2.65298	0.430945	1
Myo_I	ENSSSCG00000014242	0.78587	0.178813	0.431944	1
Myo_I	ENSSSCG00000054143	0.78174	3.73863	0.434368	1
Myo_I	SMG5	0.781591	0.34161	0.434455	1
Myo_I	GFM1	0.780348	0.238146	0.435186	1
Myo_I	EGLN3	0.779524	1.61423	0.435671	1
Myo_I	EFL1	0.779079	0.209565	0.435933	1
Myo_I	ARVCF	0.778645	0.284838	0.436189	1
Myo_I	TOMM70	0.778464	0.232528	0.436296	1
Myo_I	DUSP19	0.778345	0.584127	0.436366	1
Myo_I	PLCL2	0.778211	0.0211474	0.436445	1
Myo_I	CBX5	0.776244	0.29728	0.437605	1
Myo_I	KCNA7	0.774972	0.647582	0.438356	1
Myo_I	PIGU	0.774362	0.182613	0.438717	1
Myo_I	UXS1	0.774111	0.126168	0.438865	1
Myo_I	CAPN7	0.772046	0.232047	0.440087	1
Myo_I	FDFT1	0.771749	0.24004	0.440263	1
Myo_I	NAA40	0.771615	1.04247	0.440343	1
Myo_I	ENSSSCG00000052944	0.770812	1.27316	0.440818	1
Myo_I	ENSSSCG00000048006	0.770779	0.600207	0.440838	1
Myo_I	TSHZ1	0.770661	0.132741	0.440908	1
Myo_I	SDHA	0.769555	0.118093	0.441564	1
Myo_I	RYR3	0.767425	0.763626	0.442829	1
Myo_I	TCERG1	0.767007	0.135725	0.443077	1
Myo_I	NDUFB11	0.765059	0.508105	0.444236	1
Myo_I	HELZ	0.764713	0.0593817	0.444442	1
Myo_I	AP1B1	0.763014	0.277205	0.445455	1
Myo_I	SLC4A10	0.761827	0.540267	0.446163	1
Myo_I	ENSSSCG00000060596	0.758649	0.45977	0.448062	1
Myo_I	ENSSSCG00000009281	0.758086	0.0275414	0.4484	1
Myo_I	LACTB2	0.757752	0.279416	0.448599	1
Myo_I	ENSSSCG00000035007	0.757396	0.245333	0.448813	1
Myo_I	ACADS	0.756886	0.425832	0.449118	1
Myo_I	KATNAL1	0.75669	0.121197	0.449235	1
Myo_I	MAP2K3	0.756012	0.429456	0.449642	1
Myo_I	PRSS8	0.755442	2.65581	0.449984	1
Myo_I	ENSSSCG00000051290	0.755278	0.212271	0.450082	1
Myo_I	DNAJA4	0.754565	1.83384	0.45051	1
Myo_I	RNF13	0.754344	0.0993154	0.450643	1
Myo_I	CHTOP	0.753496	0.157727	0.451152	1
Myo_I	BHLHE41	0.752842	0.46467	0.451545	1
Myo_I	OTUD7B	0.750518	0.0889791	0.452942	1
Myo_I	CAVIN4	0.750048	0.208784	0.453226	1
Myo_I	ENSSSCG00000061117	0.749105	0.797887	0.453794	1
Myo_I	XRCC5	0.748751	0.273846	0.454007	1
Myo_I	IMPACT	0.747769	0.627113	0.454599	1
Myo_I	C19orf47	0.747241	0.1049	0.454918	1
Myo_I	ENSSSCG00000052609	0.745632	2.28698	0.45589	1
Myo_I	PKD2L2	0.745468	0.59354	0.455989	1
Myo_I	PRKAB2	0.744245	0.297578	0.456728	1
Myo_I	CD2AP	0.744192	0.268509	0.45676	1
Myo_I	N4BP2	0.743072	0.251579	0.457438	1
Myo_I	CUEDC1	0.74297	0.573416	0.4575	1
Myo_I	MRPL57	0.741705	0.684352	0.458266	1
Myo_I	JARID2	0.741425	0.184613	0.458436	1
Myo_I	ENSSSCG00000050474	0.740849	1.08292	0.458785	1
Myo_I	FAAH	0.740333	1.08702	0.459098	1
Myo_I	TEX2	0.73812	0.124699	0.460442	1
Myo_I	SEMA4D	0.737787	0.136411	0.460644	1
Myo_I	RAB3GAP1	0.737483	0.254173	0.460828	1
Myo_I	ENSSSCG00000036556	0.736954	0.398078	0.46115	1
Myo_I	ABCB6	0.735968	0.592368	0.46175	1
Myo_I	ANP32E	0.735543	1.04395	0.462009	1
Myo_I	KIFAP3	0.735446	0.0995569	0.462068	1
Myo_I	ECHDC2	0.731749	0.559455	0.464322	1
Myo_I	ENSSSCG00000002657	0.731125	1.60448	0.464703	1
Myo_I	METTL21C	0.73106	2.16842	0.464743	1
Myo_I	RALGAPA1	0.730988	0.0628453	0.464786	1
Myo_I	GRSF1	0.730161	0.319487	0.465292	1
Myo_I	ADAMTS18	0.729651	1.07141	0.465603	1
Myo_I	COX10	0.728172	0.319681	0.466508	1
Myo_I	PLA2G12A	0.727737	0.450405	0.466774	1
Myo_I	TP53INP2	0.727447	0.864222	0.466952	1
Myo_I	FBLIM1	0.725562	0.285169	0.468107	1
Myo_I	MARCHF7	0.725486	0.0506104	0.468154	1
Myo_I	EFNA1	0.7241	0.504531	0.469004	1
Myo_I	COX20	0.722856	0.424901	0.469768	1
Myo_I	BEND5	0.72266	2.2252	0.469889	1
Myo_I	RASA1	0.721693	0.0929991	0.470483	1
Myo_I	ANKRD40	0.721359	0.217367	0.470689	1
Myo_I	ELF2	0.72135	0.16398	0.470694	1
Myo_I	ECHDC1	0.721302	0.335729	0.470724	1
Myo_I	FBXW8	0.720028	0.755094	0.471508	1
Myo_I	GFOD1	0.717433	0.14327	0.473107	1
Myo_I	MCL1	0.716872	0.0954851	0.473453	1
Myo_I	ZFP64	0.716825	0.417267	0.473482	1
Myo_I	ERN1	0.715674	0.535535	0.474193	1
Myo_I	KPNA5	0.715292	0.479266	0.474428	1
Myo_I	NCKAP1	0.714834	0.0758729	0.474711	1
Myo_I	CAV3	0.714233	0.216121	0.475083	1
Myo_I	WDR26	0.713863	0.116928	0.475312	1
Myo_I	ENSSSCG00000057536	0.712006	0.63585	0.476461	1
Myo_I	PLXNA4	0.711456	0.40747	0.476802	1
Myo_I	ENSSSCG00000062781	0.711173	2.53706	0.476977	1
Myo_I	SLC9A6	0.71035	0.432862	0.477487	1
Myo_I	TBC1D7	0.709307	0.555883	0.478134	1
Myo_I	RNF114	0.709045	0.377514	0.478296	1
Myo_I	NEU3	0.708909	1.01437	0.478381	1
Myo_I	ABCE1	0.708729	0.1363	0.478493	1
Myo_I	PIK3C2G	0.707812	1.06978	0.479062	1
Myo_I	ENSSSCG00000031311	0.706117	2.59942	0.480115	1
Myo_I	ENSSSCG00000035996	0.704583	1.31946	0.48107	1
Myo_I	ENSSSCG00000009146	0.704099	0.0673732	0.481371	1
Myo_I	NDUFA11	0.701998	0.617928	0.48268	1
Myo_I	MSH3	0.701376	0.11154	0.483068	1
Myo_I	PRMT1	0.700449	0.266177	0.483647	1
Myo_I	FLAD1	0.697997	1.08131	0.485179	1
Myo_I	TBC1D17	0.697221	0.370182	0.485665	1
Myo_I	ENSSSCG00000061187	0.696202	1.00981	0.486302	1
Myo_I	PUS10	0.694877	0.163796	0.487133	1
Myo_I	ATP9B	0.694062	0.0734595	0.487644	1
Myo_I	RPS20	0.693882	0.195618	0.487756	1
Myo_I	CCDC50	0.693365	0.310697	0.48808	1
Myo_I	TIMM8B	0.693164	0.222983	0.488207	1
Myo_I	PTGES3L	0.691784	0.613234	0.489073	1
Myo_I	ENSSSCG00000048676	0.691717	2.27245	0.489115	1
Myo_I	COG6	0.691452	0.171667	0.489282	1
Myo_I	ENSSSCG00000056716	0.690938	2.47433	0.489605	1
Myo_I	BICD2	0.689434	0.504459	0.49055	1
Myo_I	SAP18	0.689016	0.53375	0.490813	1
Myo_I	TRAPPC13	0.688565	0.24473	0.491097	1
Myo_I	ENSSSCG00000054809	0.688483	0.721746	0.491149	1
Myo_I	UBA6	0.688413	0.293798	0.491193	1
Myo_I	ZNF664	0.686908	0.154784	0.492141	1
Myo_I	ENSSSCG00000033497	0.685819	0.0213702	0.492827	1
Myo_I	ENSSSCG00000049125	0.68353	0.316467	0.494272	1
Myo_I	ENSSSCG00000062927	0.682782	0.935884	0.494745	1
Myo_I	ENSSSCG00000027270	0.681782	0.575574	0.495377	1
Myo_I	SLC5A4	0.681718	1.49808	0.495417	1
Myo_I	ENSSSCG00000059772	0.681325	0.150168	0.495666	1
Myo_I	PPP2R5E	0.681089	0.0831669	0.495815	1
Myo_I	MAT2B	0.680918	0.543849	0.495923	1
Myo_I	FAM168B	0.680562	0.267185	0.496149	1
Myo_I	CFAP418	0.679919	0.419484	0.496556	1
Myo_I	CUTC	0.679555	0.293854	0.496786	1
Myo_I	NMD3	0.67895	0.213283	0.49717	1
Myo_I	PLEKHM1	0.678114	0.704798	0.497699	1
Myo_I	MTREX	0.677389	0.129966	0.498159	1
Myo_I	ILKAP	0.677263	0.179997	0.498239	1
Myo_I	CPSF2	0.675359	0.313401	0.499448	1
Myo_I	INTS8	0.673699	0.180254	0.500503	1
Myo_I	HMCES	0.673342	0.620689	0.50073	1
Myo_I	CHRNE	0.672462	3.30861	0.50129	1
Myo_I	SLIT2	0.672455	0.389689	0.501294	1
Myo_I	SUDS3	0.671816	0.412357	0.501701	1
Myo_I	ARHGEF37	0.671629	0.315843	0.50182	1
Myo_I	NDUFB1	0.671223	0.351064	0.502079	1
Myo_I	ENSSSCG00000055108	0.670001	0.195331	0.502857	1
Myo_I	VPS8	0.669413	0.112051	0.503232	1
Myo_I	OPA3	0.668683	0.606388	0.503697	1
Myo_I	NEURL1	0.668139	0.133445	0.504045	1
Myo_I	SNX19	0.666959	0.437524	0.504798	1
Myo_I	DDIT3	0.666337	0.214451	0.505196	1
Myo_I	TXNDC11	0.666127	0.180996	0.50533	1
Myo_I	XPA	0.664941	0.235626	0.506088	1
Myo_I	RERG	0.664602	1.10324	0.506305	1
Myo_I	ENSSSCG00000060201	0.664041	0.394872	0.506664	1
Myo_I	ENTPD6	0.663088	1.16809	0.507274	1
Myo_I	CDC40	0.662687	0.143514	0.507531	1
Myo_I	ENSSSCG00000062314	0.660794	2.60218	0.508744	1
Myo_I	RMDN1	0.659168	0.119753	0.509788	1
Myo_I	RPLP1	0.659161	0.00299235	0.509792	1
Myo_I	NF2	0.6591	0.33449	0.509832	1
Myo_I	ZFAND1	0.659073	0.275464	0.509849	1
Myo_I	ENSSSCG00000056871	0.658909	3.70178	0.509954	1
Myo_I	TBC1D9	0.658522	0.58947	0.510203	1
Myo_I	C14orf28	0.658206	0.552375	0.510406	1
Myo_I	RPL26	0.656873	0.127598	0.511262	1
Myo_I	TACR1	0.656864	2.02568	0.511269	1
Myo_I	UBE2G1	0.656712	0.0165725	0.511366	1
Myo_I	SCAP	0.656691	0.311771	0.51138	1
Myo_I	DBNDD2	0.655504	0.772901	0.512143	1
Myo_I	BICRA	0.654758	0.197101	0.512623	1
Myo_I	PIGP	0.654044	0.606159	0.513083	1
Myo_I	COQ7	0.653922	0.62038	0.513162	1
Myo_I	ENSSSCG00000005232	0.653843	0.169057	0.513213	1
Myo_I	XRRA1	0.652664	0.403434	0.513973	1
Myo_I	EIF4EBP1	0.652375	0.397151	0.514159	1
Myo_I	INPP5J	0.652223	3.11474	0.514257	1
Myo_I	RIPK2	0.65115	0.277207	0.51495	1
Myo_I	ADAMTSL5	0.650925	1.72931	0.515095	1
Myo_I	ATF4	0.650411	0.0802542	0.515427	1
Myo_I	RPS23	0.64983	0.272388	0.515802	1
Myo_I	SPDYA	0.648834	1.32315	0.516445	1
Myo_I	VEZT	0.646846	0.0599682	0.517732	1
Myo_I	ENSSSCG00000007369	0.645824	0.163017	0.518393	1
Myo_I	ENSSSCG00000061455	0.644333	1.24004	0.51936	1
Myo_I	TIPARP	0.644229	0.388914	0.519427	1
Myo_I	POU6F1	0.644082	0.585374	0.519522	1
Myo_I	ENSSSCG00000044127	0.643362	0.363848	0.519989	1
Myo_I	SACS	0.643174	0.619218	0.520111	1
Myo_I	HSD17B4	0.642691	0.0570773	0.520424	1
Myo_I	SLC44A1	0.641762	0.0643791	0.521028	1
Myo_I	PPIP5K1	0.638876	0.322525	0.522904	1
Myo_I	LRP2	0.63881	0.9144	0.522947	1
Myo_I	ENSSSCG00000052958	0.638349	1.14119	0.523246	1
Myo_I	ENSSSCG00000059930	0.637695	2.92805	0.523673	1
Myo_I	DST	0.637419	0.0172129	0.523852	1
Myo_I	ALPK1	0.637304	0.446646	0.523927	1
Myo_I	RAC1	0.634944	0.196153	0.525465	1
Myo_I	EXOG	0.634553	0.464113	0.52572	1
Myo_I	MEAF6	0.633395	0.178296	0.526476	1
Myo_I	TOMM7	0.633081	0.41457	0.526681	1
Myo_I	LPGAT1	0.632818	0.195925	0.526852	1
Myo_I	PANK4	0.631055	0.630932	0.528004	1
Myo_I	ELP5	0.630491	0.229062	0.528373	1
Myo_I	PTPN14	0.628154	0.0590011	0.529903	1
Myo_I	NUP98	0.627976	0.016717	0.53002	1
Myo_I	DLG5	0.627801	0.220498	0.530134	1
Myo_I	MRPS5	0.627367	0.226926	0.530419	1
Myo_I	HDAC4	0.626754	0.0962624	0.530821	1
Myo_I	HEXD	0.626076	0.464285	0.531265	1
Myo_I	NUMA1	0.623289	0.163567	0.533094	1
Myo_I	ENSSSCG00000004811	0.622681	0.690142	0.533494	1
Myo_I	ENSSSCG00000050221	0.622229	1.00049	0.533791	1
Myo_I	GTF2IRD1	0.620634	0.479399	0.53484	1
Myo_I	ABL2	0.620499	0.169352	0.53493	1
Myo_I	B3GALT1	0.620298	5.1093	0.535061	1
Myo_I	DENND4B	0.619348	0.32966	0.535687	1
Myo_I	AGPS	0.619012	0.0960933	0.535909	1
Myo_I	SPCS2	0.618471	0.171674	0.536265	1
Myo_I	ENSSSCG00000014884	0.618314	0.230415	0.536368	1
Myo_I	HACD1	0.618229	0.181724	0.536425	1
Myo_I	METAP1D	0.616275	0.111677	0.537713	1
Myo_I	PRDM2	0.615879	0.0253413	0.537974	1
Myo_I	AKAP8	0.615779	0.146255	0.53804	1
Myo_I	ENSSSCG00000008990	0.614838	0.207543	0.538662	1
Myo_I	CMSS1	0.61431	0.0376513	0.53901	1
Myo_I	MIPOL1	0.613065	0.0954417	0.539833	1
Myo_I	GATD3	0.61112	0.664483	0.54112	1
Myo_I	MRAS	0.609999	0.414167	0.541863	1
Myo_I	OSBP2	0.609437	1.53206	0.542235	1
Myo_I	RABGEF1	0.608198	0.211306	0.543056	1
Myo_I	CZIB	0.608158	0.580625	0.543083	1
Myo_I	ENSSSCG00000056426	0.60759	1.28123	0.54346	1
Myo_I	KLF11	0.606988	0.398848	0.543859	1
Myo_I	NIM1K	0.606858	0.41462	0.543945	1
Myo_I	OGFRL1	0.606566	0.426971	0.544139	1
Myo_I	TM7SF2	0.606115	1.23292	0.544438	1
Myo_I	ELL2	0.605733	0.0907861	0.544692	1
Myo_I	ATP9A	0.604992	0.258957	0.545184	1
Myo_I	PLXNB1	0.604964	0.888762	0.545203	1
Myo_I	MIEF2	0.601778	0.832791	0.547322	1
Myo_I	STXBP5L	0.599565	1.00091	0.548796	1
Myo_I	EOGT	0.599442	0.675068	0.548878	1
Myo_I	MIX23	0.598809	0.320789	0.549301	1
Myo_I	NDUFB7	0.597385	0.599332	0.55025	1
Myo_I	FDX1	0.596875	0.348351	0.550591	1
Myo_I	VPS37B	0.596529	0.346306	0.550822	1
Myo_I	NDUFAF7	0.596382	0.249039	0.55092	1
Myo_I	ENSSSCG00000021815	0.595551	0.334428	0.551475	1
Myo_I	NRCAM	0.595396	0.770236	0.551579	1
Myo_I	ARGLU1	0.59425	0.0230381	0.552345	1
Myo_I	PDHB	0.59385	0.332928	0.552612	1
Myo_I	XPNPEP1	0.593734	0.400154	0.55269	1
Myo_I	CLCC1	0.593564	0.124809	0.552804	1
Myo_I	EIF4E	0.59198	0.220354	0.553864	1
Myo_I	FARP1	0.591137	0.18967	0.554429	1
Myo_I	PIGK	0.590553	0.182741	0.55482	1
Myo_I	TNKS	0.590259	0.0409756	0.555017	1
Myo_I	UNC45B	0.589865	0.0174862	0.555281	1
Myo_I	MPDZ	0.589488	0.0388926	0.555534	1
Myo_I	CEP290	0.588635	0.175508	0.556106	1
Myo_I	METTL21A	0.588486	0.231874	0.556206	1
Myo_I	ZNF606	0.588475	0.342403	0.556214	1
Myo_I	PROSER2	0.588109	1.09288	0.556459	1
Myo_I	DUSP16	0.58792	0.340787	0.556586	1
Myo_I	NR1D2	0.587767	0.0756082	0.556688	1
Myo_I	MNAT1	0.587602	0.0601367	0.5568	1
Myo_I	TCTN2	0.587306	0.600375	0.556998	1
Myo_I	GALNT1	0.586988	0.0726961	0.557212	1
Myo_I	RNF157	0.586923	0.256882	0.557256	1
Myo_I	ENSSSCG00000031893	0.586801	0.618039	0.557337	1
Myo_I	ENSSSCG00000048143	0.586724	0.652834	0.557389	1
Myo_I	ANXA7	0.586099	0.0404845	0.557809	1
Myo_I	LDHD	0.585967	0.678742	0.557897	1
Myo_I	CLSPN	0.585827	0.542692	0.557992	1
Myo_I	ZNF786	0.585037	0.643796	0.558523	1
Myo_I	ZIC4	0.584958	1.01294	0.558576	1
Myo_I	RILP	0.584836	0.68195	0.558658	1
Myo_I	EEF1D	0.583068	0.218101	0.559847	1
Myo_I	UFL1	0.582864	0.138966	0.559985	1
Myo_I	SREK1	0.581151	0.0882041	0.561139	1
Myo_I	PODN	0.581102	0.170196	0.561172	1
Myo_I	ENSSSCG00000062087	0.580531	0.228427	0.561556	1
Myo_I	ABCC1	0.580521	0.0659918	0.561564	1
Myo_I	MTFR2	0.580442	0.469102	0.561617	1
Myo_I	ENSSSCG00000002877	0.580428	0.362362	0.561626	1
Myo_I	PFDN1	0.580354	0.10439	0.561676	1
Myo_I	SIAE	0.579909	0.312073	0.561976	1
Myo_I	CBR4	0.577923	0.384708	0.563316	1
Myo_I	ENSSSCG00000046729	0.576568	0.64826	0.564231	1
Myo_I	C1orf198	0.576174	0.48396	0.564498	1
Myo_I	TANK	0.575244	0.0467272	0.565127	1
Myo_I	SMARCAD1	0.574947	0.249748	0.565327	1
Myo_I	HLTF	0.574364	0.371979	0.565722	1
Myo_I	UQCRC1	0.573498	0.158297	0.566308	1
Myo_I	ZDHHC15	0.573347	1.64588	0.56641	1
Myo_I	MYNN	0.573055	0.167929	0.566607	1
Myo_I	ENSSSCG00000025253	0.572832	0.301621	0.566759	1
Myo_I	AGO2	0.572452	0.102304	0.567016	1
Myo_I	ENSSSCG00000052688	0.571565	0.238027	0.567616	1
Myo_I	NAA20	0.571015	0.0915474	0.567989	1
Myo_I	RPL9	0.570962	0.213945	0.568026	1
Myo_I	TRAPPC9	0.570382	0.147717	0.568419	1
Myo_I	SNURF	0.569585	0.666652	0.568959	1
Myo_I	EED	0.569018	0.23877	0.569344	1
Myo_I	DTX2	0.568644	0.524531	0.569598	1
Myo_I	RUBCN	0.568381	0.215325	0.569776	1
Myo_I	TAF9B	0.568164	0.44292	0.569924	1
Myo_I	APOOL	0.566795	0.254956	0.570853	1
Myo_I	YPEL5	0.563942	0.172947	0.572794	1
Myo_I	ENSSSCG00000038539	0.563715	0.436741	0.572948	1
Myo_I	TRAF6	0.56358	0.216718	0.57304	1
Myo_I	ECSIT	0.562899	0.323666	0.573504	1
Myo_I	ACOXL	0.562584	1.39641	0.573718	1
Myo_I	TRPM4	0.562523	0.702654	0.57376	1
Myo_I	SENP6	0.562434	0.0168627	0.57382	1
Myo_I	INTS14	0.56223	0.330404	0.573959	1
Myo_I	ENSSSCG00000002427	0.561958	0.486753	0.574144	1
Myo_I	PDCD5	0.561359	0.310839	0.574553	1
Myo_I	FAM193A	0.560631	0.0525206	0.575049	1
Myo_I	D2HGDH	0.559719	0.573872	0.575671	1
Myo_I	NOP58	0.559041	0.10628	0.576133	1
Myo_I	LETMD1	0.558935	0.349117	0.576206	1
Myo_I	ENSSSCG00000046928	0.558202	1.96813	0.576706	1
Myo_I	PCCA	0.55756	0.0592619	0.577145	1
Myo_I	DDO	0.555887	1.02643	0.578288	1
Myo_I	ST3GAL1	0.555604	1.18588	0.578481	1
Myo_I	MTARC2	0.555452	0.191622	0.578586	1
Myo_I	IVD	0.554741	0.49958	0.579072	1
Myo_I	LYPLAL1	0.553796	0.52516	0.579718	1
Myo_I	CEBPZOS	0.553635	0.310117	0.579829	1
Myo_I	ETAA1	0.552776	0.322634	0.580416	1
Myo_I	ABCB10	0.552467	0.436489	0.580628	1
Myo_I	RETREG3	0.552421	0.161927	0.58066	1
Myo_I	IMMP1L	0.551444	0.160842	0.581329	1
Myo_I	POLA1	0.551	0.210184	0.581634	1
Myo_I	ENSSSCG00000006694	0.550668	0.14793	0.581861	1
Myo_I	COQ6	0.549725	0.139171	0.582508	1
Myo_I	ASPA	0.549283	0.659447	0.582812	1
Myo_I	TPPP3	0.548351	1.08064	0.583451	1
Myo_I	ENSSSCG00000009211	0.547153	0.393362	0.584274	1
Myo_I	TOM1	0.546576	0.223437	0.58467	1
Myo_I	ENSSSCG00000054104	0.545815	0.622919	0.585193	1
Myo_I	SIL1	0.545437	0.234072	0.585453	1
Myo_I	CTSH	0.545283	0.248006	0.585559	1
Myo_I	GTF2E2	0.544365	0.0889092	0.58619	1
Myo_I	SELENOS	0.543528	0.4084	0.586766	1
Myo_I	CCDC9B	0.543367	0.241831	0.586877	1
Myo_I	QRSL1	0.543329	0.239029	0.586903	1
Myo_I	TMEM63B	0.543201	0.329442	0.586991	1
Myo_I	BORCS8	0.542792	0.713318	0.587273	1
Myo_I	ENSSSCG00000062688	0.54156	0.910846	0.588121	1
Myo_I	CAMTA2	0.541136	0.254873	0.588414	1
Myo_I	NUDT21	0.541101	0.140108	0.588438	1
Myo_I	CASZ1	0.540169	0.417734	0.58908	1
Myo_I	ENSSSCG00000051066	0.539622	0.522265	0.589457	1
Myo_I	DMPK	0.539483	0.343141	0.589554	1
Myo_I	DHRS4	0.538925	0.95657	0.589939	1
Myo_I	WDR45B	0.537783	0.224993	0.590727	1
Myo_I	GPC1	0.537104	0.337912	0.591196	1
Myo_I	POGLUT2	0.536813	0.804846	0.591397	1
Myo_I	ENSSSCG00000059823	0.536131	0.670137	0.591868	1
Myo_I	SLC35D1	0.535777	0.186419	0.592113	1
Myo_I	DLG3	0.5354	1.22972	0.592373	1
Myo_I	TTC32	0.535258	0.66992	0.592472	1
Myo_I	SLC25A20	0.534471	0.15584	0.593015	1
Myo_I	MRE11	0.5343	0.606852	0.593134	1
Myo_I	TMEM41B	0.533443	0.259599	0.593727	1
Myo_I	CYSTM1	0.533431	0.134221	0.593735	1
Myo_I	VSIG10	0.533232	0.346176	0.593873	1
Myo_I	ZNF461	0.532445	0.506401	0.594418	1
Myo_I	MED8	0.531997	0.310938	0.594728	1
Myo_I	HACD3	0.531829	0.127311	0.594844	1
Myo_I	PARK7	0.531427	0.19666	0.595123	1
Myo_I	MRPL39	0.531419	0.408062	0.595129	1
Myo_I	SLC46A3	0.531407	0.244033	0.595137	1
Myo_I	MEOX1	0.530956	1.00282	0.59545	1
Myo_I	ATP7B	0.530897	0.800518	0.59549	1
Myo_I	HIGD1A	0.530141	0.528517	0.596014	1
Myo_I	PLEKHA3	0.529605	0.395158	0.596386	1
Myo_I	GPANK1	0.52746	0.413339	0.597874	1
Myo_I	TMEM170B	0.525724	0.433745	0.59908	1
Myo_I	ZCCHC17	0.525656	0.229194	0.599128	1
Myo_I	MYO6	0.524603	0.235214	0.599859	1
Myo_I	AZIN1	0.524574	0.188297	0.599879	1
Myo_I	ENSSSCG00000011531	0.524087	0.401629	0.600218	1
Myo_I	BHLHE40	0.523512	0.131086	0.600618	1
Myo_I	PARVB	0.523358	0.206405	0.600725	1
Myo_I	LYPLA1	0.522127	0.37557	0.601582	1
Myo_I	ATOH8	0.521734	0.389613	0.601856	1
Myo_I	MRPL28	0.520915	0.554195	0.602426	1
Myo_I	MTRES1	0.520852	0.421158	0.60247	1
Myo_I	RDH16	0.520091	0.319735	0.603	1
Myo_I	ENSSSCG00000050339	0.519521	2.90643	0.603398	1
Myo_I	POLR3F	0.517835	0.257403	0.604573	1
Myo_I	PIK3CA	0.517416	0.0344796	0.604866	1
Myo_I	APC2	0.517296	1.80351	0.60495	1
Myo_I	POLR1E	0.51703	0.584651	0.605135	1
Myo_I	RPS12	0.516467	0.222809	0.605528	1
Myo_I	UQCC6	0.516269	0.632881	0.605667	1
Myo_I	ADGRG6	0.514947	0.699648	0.60659	1
Myo_I	EMC9	0.514777	1.01537	0.606709	1
Myo_I	CRYZL1	0.514288	0.266706	0.607051	1
Myo_I	LAMTOR3	0.513975	0.396807	0.60727	1
Myo_I	SLC40A1	0.513934	0.0815959	0.607299	1
Myo_I	CHRNA6	0.513828	4.06864	0.607372	1
Myo_I	CISD3	0.513402	0.644867	0.60767	1
Myo_I	ERGIC1	0.513361	0.464599	0.607698	1
Myo_I	SZT2	0.513292	0.349845	0.607747	1
Myo_I	FCF1	0.513151	0.196821	0.607845	1
Myo_I	TMEM135	0.511958	0.00508473	0.608681	1
Myo_I	KCNC4	0.511671	2.11663	0.608882	1
Myo_I	MAGEF1	0.510409	0.373147	0.609765	1
Myo_I	RAB21	0.510385	0.119146	0.609782	1
Myo_I	RALGPS1	0.51036	0.303267	0.609799	1
Myo_I	SMS	0.510176	0.302875	0.609928	1
Myo_I	LY96	0.50977	0.321212	0.610213	1
Myo_I	ENSSSCG00000060291	0.509706	2.02039	0.610257	1
Myo_I	ENSSSCG00000015316	0.509704	0.877158	0.610259	1
Myo_I	PCMTD2	0.509667	0.263262	0.610285	1
Myo_I	FAM161A	0.509566	0.310007	0.610355	1
Myo_I	AK3	0.509542	0.173134	0.610372	1
Myo_I	GORAB	0.509005	0.320781	0.610749	1
Myo_I	WSB2	0.508915	0.104046	0.610812	1
Myo_I	ENSSSCG00000009435	0.507892	0.279133	0.611529	1
Myo_I	CYB5R3	0.507329	0.788737	0.611924	1
Myo_I	KIF24	0.507327	0.787989	0.611925	1
Myo_I	NPHP3	0.507264	0.351993	0.61197	1
Myo_I	THUMPD1	0.507097	0.123448	0.612087	1
Myo_I	ENSSSCG00000023850	0.507084	0.212107	0.612096	1
Myo_I	SERBP1	0.506108	0.0679969	0.612781	1
Myo_I	CDK12	0.505948	0.0512881	0.612893	1
Myo_I	PRDX6	0.504654	0.651515	0.613802	1
Myo_I	ZNF2	0.504176	0.338535	0.614138	1
Myo_I	EFCAB11	0.504121	0.520083	0.614176	1
Myo_I	TTC9	0.503976	0.178287	0.614278	1
Myo_I	SLC38A6	0.50349	0.190097	0.61462	1
Myo_I	EIF2B3	0.503413	0.0178714	0.614674	1
Myo_I	HYPK	0.503287	0.276605	0.614762	1
Myo_I	VWA3B	0.502088	0.610653	0.615606	1
Myo_I	LDHB	0.501625	1.01507	0.615932	1
Myo_I	SGK1	0.498691	0.475559	0.617997	1
Myo_I	ENSSSCG00000062884	0.498018	0.453135	0.618471	1
Myo_I	PPP2R5C	0.497873	0.0731226	0.618573	1
Myo_I	RARS2	0.497679	0.0993521	0.61871	1
Myo_I	ENSSSCG00000060487	0.497022	1.40172	0.619173	1
Myo_I	C4orf46	0.496982	0.482992	0.619202	1
Myo_I	API5	0.496671	0.139414	0.619421	1
Myo_I	ENSSSCG00000061065	0.495549	0.60955	0.620213	1
Myo_I	ENSSSCG00000058334	0.494938	0.639133	0.620644	1
Myo_I	FH	0.494761	0.112917	0.620769	1
Myo_I	NUDT12	0.494441	0.210084	0.620995	1
Myo_I	SCMH1	0.493438	0.0549092	0.621703	1
Myo_I	BPNT2	0.493229	0.199587	0.621851	1
Myo_I	THNSL2	0.491643	0.25198	0.622972	1
Myo_I	RMND1	0.49155	0.269003	0.623037	1
Myo_I	ZNF397	0.490561	0.535629	0.623737	1
Myo_I	THNSL1	0.48958	0.528285	0.624431	1
Myo_I	ENSSSCG00000044016	0.489253	0.214532	0.624663	1
Myo_I	SARS1	0.488799	0.288738	0.624984	1
Myo_I	ALG13	0.488118	0.0513906	0.625466	1
Myo_I	MYO19	0.487834	0.795324	0.625667	1
Myo_I	HSPA14	0.487426	0.318131	0.625956	1
Myo_I	GPATCH2L	0.486697	0.0953757	0.626473	1
Myo_I	ENSSSCG00000047605	0.48642	0.185688	0.62667	1
Myo_I	COQ10A	0.485989	0.130599	0.626975	1
Myo_I	NR1D1	0.485828	0.637733	0.627089	1
Myo_I	ENSSSCG00000026746	0.485637	1.00132	0.627224	1
Myo_I	PCMT1	0.485599	0.0272883	0.627252	1
Myo_I	PSMF1	0.485598	0.114868	0.627253	1
Myo_I	ENSSSCG00000037652	0.484757	0.132936	0.627849	1
Myo_I	LYRM7	0.484185	0.405877	0.628255	1
[truncated: 288,642+ more rows]

## Sheet: Supplementary Table S4
Supplementary Table S4 : Differentially expressed genes ( 245-day-old pigs vs. 170-day-old pigs)
Cell Type	Gene	scores	logfoldchanges	pvals	pvals_adj
Adipocyte	PDLIM3	7.9578	3.5324	1.75131e-15	2.12083e-11
Adipocyte	TRDN	5.22492	2.00879	1.74228e-07	0.000434045
Adipocyte	NEB	5.2197	1.87353	1.79209e-07	0.000434045
Adipocyte	MAP3K20	4.40053	2.39793	1.07986e-05	0.0140207
Adipocyte	MYH4	4.35326	1.93357	1.34129e-05	0.016243
Adipocyte	CMYA5	4.28971	1.84991	1.78904e-05	0.0206336
Adipocyte	MBNL1	4.21957	1.13274	2.4477e-05	0.0247014
Adipocyte	ACKR4	-4.02679	-2.37009	5.65443e-05	0.0472242
Adipocyte	CIDEA	-4.03922	-1.61944	5.36294e-05	0.0463894
Adipocyte	PLIN1	-4.06577	-1.1774	4.78735e-05	0.0429443
Adipocyte	ALG9	-4.07483	-2.25177	4.60482e-05	0.0428957
Adipocyte	EBF1	-4.17536	-1.17289	2.9751e-05	0.0288228
Adipocyte	ENSSSCG00000052253	-4.22648	-1.40473	2.3738e-05	0.0247014
Adipocyte	HACD2	-4.2409	-2.29626	2.22621e-05	0.0245086
Adipocyte	ASPH	-4.39654	-1.34771	1.09989e-05	0.0140207
Adipocyte	SIK2	-4.43614	-1.31546	9.15854e-06	0.0130482
Adipocyte	PPP2R1B	-4.45333	-2.26513	8.45475e-06	0.0127984
Adipocyte	COL3A1	-4.55095	-1.66609	5.34038e-06	0.00862293
Adipocyte	SOX5	-4.6125	-1.344	3.97853e-06	0.00688285
Adipocyte	GPCPD1	-4.62248	-2.29133	3.79183e-06	0.00688285
Adipocyte	TEAD1	-4.70199	-1.22228	2.57644e-06	0.00520012
Adipocyte	ANXA2	-5.17013	-1.88487	2.33935e-07	0.000515082
Adipocyte	PTGR1	-5.47342	-2.11005	4.41429e-08	0.000133643
Adipocyte	LPIN1	-5.64318	-1.53411	1.66937e-08	5.77603e-05
Adipocyte	ENSSSCG00000061957	-5.64748	-1.56765	1.62819e-08	5.77603e-05
Adipocyte	EHBP1	-5.67372	-1.7091	1.39726e-08	5.77603e-05
Adipocyte	GPC5	-5.71655	-2.86283	1.0871e-08	5.77603e-05
Adipocyte	ENSSSCG00000056610	-6.68721	-2.79287	2.2746e-11	1.83636e-07
Adipocyte	ENSSSCG00000056754	-8.12725	-1.61173	4.39146e-16	1.06361e-11
Blood_Endo	ENSSSCG00000052432	8.64099	2.35589	5.57291e-18	2.69952e-14
Blood_Endo	ENSSSCG00000029160	8.58249	2.70978	9.28439e-18	3.7478e-14
Blood_Endo	TIMP3	7.48924	2.53755	6.92749e-14	2.39691e-10
Blood_Endo	PECAM1	7.39595	1.99555	1.40401e-13	4.25065e-10
Blood_Endo	PTPRB	6.32863	1.93577	2.47349e-10	5.44618e-07
Blood_Endo	FABP5	6.07728	1.66429	1.2224e-09	1.91206e-06
Blood_Endo	ENSSSCG00000056698	5.54043	1.12527	3.01723e-08	3.3217e-05
Blood_Endo	ENSSSCG00000060989	5.38449	1.69164	7.26493e-08	6.76756e-05
Blood_Endo	TXNIP	5.24184	1.14854	1.58984e-07	0.000124213
Blood_Endo	CD74	5.18869	2.10043	2.11779e-07	0.00016029
Blood_Endo	TMSB4X	5.05083	1.96031	4.39886e-07	0.000304401
Blood_Endo	ENSSSCG00000001229	5.01725	1.70699	5.24173e-07	0.000352652
Blood_Endo	COX2	4.76645	1.29742	1.87501e-06	0.00110763
Blood_Endo	PLPP1	4.74098	2.03563	2.12685e-06	0.00122649
Blood_Endo	PALM2AKAP2	4.66753	1.48588	3.04839e-06	0.00171702
Blood_Endo	CALCRL	4.6428	2.08539	3.43714e-06	0.00184994
Blood_Endo	GSN	4.62361	2.5714	3.77118e-06	0.00198561
Blood_Endo	HEG1	4.61817	2.62094	3.87146e-06	0.00199504
Blood_Endo	UTRN	4.60469	1.49836	4.13072e-06	0.00208429
Blood_Endo	HSPA8	4.45863	2.14951	8.24866e-06	0.00384197
Blood_Endo	DUSP1	4.42393	2.64679	9.69206e-06	0.00434707
Blood_Endo	SLA-DQB1	4.30619	2.17057	1.66089e-05	0.00666641
Blood_Endo	KLF2	4.29761	2.2835	1.72649e-05	0.00674447
Blood_Endo	ENSSSCG00000004687	4.22462	1.73651	2.39342e-05	0.00865203
Blood_Endo	LDB2	4.19934	1.47044	2.67695e-05	0.00953465
Blood_Endo	HMCN1	4.15062	1.76889	3.31577e-05	0.0116388
Blood_Endo	ENSSSCG00000001455	4.10301	1.98213	4.07816e-05	0.0137623
Blood_Endo	ADGRF5	4.10227	1.0605	4.09119e-05	0.0137623
Blood_Endo	CAV1	4.06573	1.41618	4.78827e-05	0.0152595
Blood_Endo	ABLIM1	4.04857	1.65401	5.15325e-05	0.01609
Blood_Endo	ENSSSCG00000014540	3.98896	2.00031	6.63644e-05	0.0203461
Blood_Endo	FLT1	3.89761	1.65394	9.71478e-05	0.0283484
Blood_Endo	SPARCL1	3.84778	1.49942	0.000119193	0.0335681
Blood_Endo	CAVIN2	3.83643	2.21542	0.000124836	0.0344486
Blood_Endo	S1PR1	3.83578	1.53496	0.000125164	0.0344486
Blood_Endo	ENTPD1	3.80727	2.92113	0.000140508	0.0382372
Blood_Endo	CLEC14A	3.76806	1.84967	0.000164524	0.0433127
Blood_Endo	ACTG1	3.73742	1.94113	0.000185917	0.0484184
Blood_Endo	VPS13A	3.72819	1.49556	0.000192857	0.0496914
Blood_Endo	LPIN1	-3.77516	-3.27284	0.000159904	0.0425592
Blood_Endo	TXLNB	-3.79297	-2.1597	0.000148856	0.0400589
Blood_Endo	RBFOX1	-3.8655	-2.0414	0.000110864	0.0315896
Blood_Endo	PDE4DIP	-3.88939	-1.0651	0.000100494	0.0289759
Blood_Endo	RYR1	-3.93968	-1.15566	8.15891e-05	0.0243962
Blood_Endo	MX2	-3.97752	-3.8228	6.96391e-05	0.0210832
Blood_Endo	PHKA1	-4.04727	-1.80878	5.18176e-05	0.01609
Blood_Endo	ENSSSCG00000038455	-4.07477	-1.83394	4.60596e-05	0.0148742
Blood_Endo	CAMK2D	-4.08547	-1.65634	4.39868e-05	0.0143968
Blood_Endo	TRDN	-4.09765	-1.14341	4.17357e-05	0.0138471
Blood_Endo	PPP3CA	-4.10291	-1.17277	4.07978e-05	0.0137623
Blood_Endo	EYA4	-4.24215	-2.04891	2.21385e-05	0.00812414
Blood_Endo	ENSSSCG00000034677	-4.27057	-2.28602	1.9497e-05	0.00726489
Blood_Endo	PDE4D	-4.27962	-1.19798	1.87215e-05	0.00708493
Blood_Endo	OBSCN	-4.29217	-1.12051	1.76939e-05	0.0068023
Blood_Endo	MYL1	-4.30379	-1.26765	1.67899e-05	0.00666641
Blood_Endo	OAS2	-4.32788	-3.20828	1.50554e-05	0.00618039
Blood_Endo	MLIP	-4.3741	-1.37088	1.21932e-05	0.00509171
Blood_Endo	TNRC6B	-4.37844	-1.61623	1.19531e-05	0.00507903
Blood_Endo	GANC	-4.38259	-2.05701	1.17275e-05	0.00507214
Blood_Endo	RFX7	-4.40206	-1.63095	1.07226e-05	0.00472186
Blood_Endo	PTPN4	-4.43408	-1.52659	9.24655e-06	0.0042255
Blood_Endo	CAP2	-4.49867	-1.9572	6.8379e-06	0.00324733
Blood_Endo	ENSSSCG00000056610	-4.55893	-2.09536	5.14156e-06	0.00249057
Blood_Endo	PDLIM3	-4.57018	-1.02094	4.87295e-06	0.00240863
Blood_Endo	USP25	-4.64428	-1.54567	3.41265e-06	0.00184994
Blood_Endo	RSAD2	-4.81259	-3.94308	1.4899e-06	0.000902136
Blood_Endo	MAP4	-4.83898	-1.41466	1.3051e-06	0.000810502
Blood_Endo	AKAP6	-4.84239	-2.64118	1.28287e-06	0.000810502
Blood_Endo	MYH4	-4.89987	-1.20423	9.58975e-07	0.00062774
Blood_Endo	MYPN	-5.0787	-2.02209	3.80026e-07	0.000270712
Blood_Endo	DMD	-5.15547	-1.52635	2.52994e-07	0.000185682
Blood_Endo	SORBS1	-5.28834	-1.47627	1.23429e-07	9.9648e-05
Blood_Endo	FILIP1L	-5.31326	-1.57594	1.07682e-07	8.99334e-05
Blood_Endo	ENSSSCG00000042430	-5.32027	-1.99723	1.03613e-07	8.96252e-05
Blood_Endo	DDIT4L	-5.33153	-3.15655	9.73898e-08	8.73623e-05
Blood_Endo	GPCPD1	-5.41651	-3.75429	6.07731e-08	5.8877e-05
Blood_Endo	MYOT	-5.50666	-1.51734	3.65702e-08	3.69054e-05
Blood_Endo	CMYA5	-5.52733	-1.59181	3.25139e-08	3.42386e-05
Blood_Endo	ENSSSCG00000052612	-5.70265	-1.5994	1.17959e-08	1.42849e-05
Blood_Endo	SOX6	-5.75469	-2.04813	8.68002e-09	1.10647e-05
Blood_Endo	MYH1	-5.78911	-1.44674	7.07607e-09	9.52124e-06
Blood_Endo	PDZRN3	-5.89762	-2.3109	3.68777e-09	5.25399e-06
Blood_Endo	TEAD1	-6.07202	-1.77576	1.26313e-09	1.91206e-06
Blood_Endo	ENSSSCG00000056754	-6.24189	-1.34131	4.32308e-10	7.47893e-07
Blood_Endo	FBXO32	-6.27216	-2.47543	3.56078e-10	6.63401e-07
Blood_Endo	ENSSSCG00000036052	-6.28351	-1.76356	3.31018e-10	6.63401e-07
Blood_Endo	AMPD1	-6.58081	-2.79204	4.6789e-11	1.13323e-07
Blood_Endo	MYBPC1	-7.01514	-2.18912	2.2972e-12	6.18202e-09
Blood_Endo	ENSSSCG00000038561	-9.35352	-2.49456	8.47791e-21	5.13337e-17
Blood_Endo	NEB	-9.46683	-2.23905	2.88465e-21	2.32887e-17
Blood_Endo	ENSSSCG00000053021	-9.53437	-2.57166	1.50793e-21	1.8261e-17
Blood_Endo	ENSSSCG00000061723	-10.5239	-2.42268	6.70339e-26	1.62356e-21
BT_Cell	ENSSSCG00000029160	7.95494	2.63451	1.79215e-15	7.23433e-12
BT_Cell	RBPJ	6.88235	1.86776	5.88722e-12	1.01849e-08
BT_Cell	CD74	6.33369	2.51871	2.39358e-10	2.89863e-07
BT_Cell	CCDC88A	5.74206	1.91244	9.35297e-09	9.84909e-06
BT_Cell	RUNX1	5.67299	2.09867	1.40326e-08	1.30719e-05
BT_Cell	ENSSSCG00000001456	5.53445	1.93156	3.12201e-08	2.70054e-05
BT_Cell	CD163	5.38826	1.65879	7.11423e-08	5.55828e-05
BT_Cell	CST3	5.06301	1.88747	4.12684e-07	0.000293977
BT_Cell	ENSSSCG00000006350	4.88591	2.561	1.0295e-06	0.00062336
BT_Cell	ELMO1	4.45539	1.46465	8.37418e-06	0.00405645
BT_Cell	SAT1	4.43675	1.45329	9.1329e-06	0.00433723
BT_Cell	PSAP	4.37062	1.87654	1.23896e-05	0.00555697
BT_Cell	ATP2B1	4.31646	1.41898	1.58553e-05	0.00685743
BT_Cell	ENSSSCG00000033909	4.30959	2.14965	1.63558e-05	0.00694978
BT_Cell	ABCA9	4.14456	2.11381	3.40466e-05	0.0128845
BT_Cell	MARCHF1	4.10924	2.16884	3.96965e-05	0.0144056
BT_Cell	DOCK10	4.07843	1.76704	4.53407e-05	0.0156879
BT_Cell	ENSSSCG00000001455	3.99543	1.45884	6.4578e-05	0.0217233
BT_Cell	HSP90AA1	3.97207	1.95045	7.12494e-05	0.0236392
BT_Cell	CACNA2D1	-3.85924	-1.53662	0.000113739	0.0367301
BT_Cell	RBFOX1	-3.89476	-1.86288	9.82959e-05	0.032172
BT_Cell	RNF150	-4.02211	-3.05843	5.76783e-05	0.0196756
BT_Cell	ENSSSCG00000034677	-4.09629	-2.45262	4.19828e-05	0.0147366
BT_Cell	YBX3	-4.10492	-1.31688	4.04451e-05	0.0144056
BT_Cell	ENSSSCG00000010212	-4.10669	-3.25669	4.01373e-05	0.0144056
BT_Cell	PTPN4	-4.13524	-1.62747	3.54585e-05	0.0132124
BT_Cell	PDE7B	-4.17949	-1.28493	2.92165e-05	0.0112321
BT_Cell	ASB5	-4.20873	-1.63466	2.56813e-05	0.0100323
BT_Cell	TACC2	-4.23208	-2.51121	2.31541e-05	0.00919333
BT_Cell	MYL11	-4.23247	-1.24177	2.31138e-05	0.00919333
BT_Cell	HERC6	-4.2779	-4.34139	1.88666e-05	0.00774491
BT_Cell	ENSSSCG00000036948	-4.28035	-1.72632	1.86599e-05	0.00774491
BT_Cell	EYA4	-4.34373	-1.84166	1.40082e-05	0.00616869
BT_Cell	ENSSSCG00000056610	-4.413	-2.32937	1.01947e-05	0.00465879
BT_Cell	ZBTB16	-4.41732	-1.94597	9.99326e-06	0.00465455
BT_Cell	OBSCN	-4.55782	-1.32628	5.16875e-06	0.00255484
BT_Cell	MYPN	-4.642	-1.98387	3.4505e-06	0.00174106
BT_Cell	ENSSSCG00000042430	-4.72344	-2.58939	2.31892e-06	0.00119498
BT_Cell	FILIP1	-4.7306	-1.95187	2.23858e-06	0.00117866
BT_Cell	GANC	-4.73089	-2.08276	2.23534e-06	0.00117866
BT_Cell	AGL	-4.74061	-1.99807	2.13079e-06	0.0011729
BT_Cell	PDE4DIP	-4.81213	-1.39307	1.49328e-06	0.0008411
BT_Cell	MAP4	-4.86276	-1.4846	1.1576e-06	0.000667551
BT_Cell	SSH2	-4.87081	-1.74532	1.11144e-06	0.000656565
BT_Cell	DDIT4L	-4.95244	-2.96798	7.32899e-07	0.000455149
BT_Cell	ACTA1	-5.02642	-1.44989	4.99734e-07	0.000318514
BT_Cell	USP25	-5.0374	-1.8025	4.71888e-07	0.000308896
BT_Cell	MYH4	-5.04682	-1.45621	4.49217e-07	0.000302223
BT_Cell	TPM1	-5.04771	-1.43977	4.47147e-07	0.000302223
BT_Cell	ANKRD23	-5.19321	-1.83274	2.06699e-07	0.000151704
BT_Cell	ENSSSCG00000038455	-5.26189	-2.57309	1.42582e-07	0.000107917
BT_Cell	RYR1	-5.42299	-1.71626	5.86088e-08	4.73168e-05
BT_Cell	CMYA5	-5.45321	-1.5855	4.94675e-08	4.13139e-05
BT_Cell	PDLIM3	-5.60333	-1.45182	2.10273e-08	1.88623e-05
BT_Cell	FILIP1L	-5.67937	-2.26588	1.35193e-08	1.30719e-05
BT_Cell	MLIP	-5.73078	-1.93025	9.99697e-09	1.00886e-05
BT_Cell	MYH1	-5.81388	-1.62832	6.10399e-09	6.71994e-06
BT_Cell	DST	-5.96733	-2.6801	2.4116e-09	2.78138e-06
BT_Cell	PDZRN3	-6.33732	-3.01748	2.33788e-10	2.89863e-07
BT_Cell	ENSSSCG00000052612	-6.55259	-2.14506	5.6548e-11	7.60885e-08
BT_Cell	ENSSSCG00000056754	-6.62166	-1.52677	3.55183e-11	5.06032e-08
BT_Cell	SOX6	-6.66238	-2.615	2.6943e-11	4.07849e-08
BT_Cell	SORBS1	-6.71399	-2.53558	1.89376e-11	3.0578e-08
BT_Cell	DMD	-6.89118	-2.47363	5.53304e-12	1.01849e-08
BT_Cell	AMPD1	-7.04669	-2.88411	1.83218e-12	3.69795e-09
BT_Cell	TEAD1	-7.23184	-2.617	4.76505e-13	1.04918e-09
BT_Cell	MYOT	-7.27304	-2.11948	3.51473e-13	8.51268e-10
BT_Cell	FBXO32	-7.45063	-3.38682	9.28938e-14	2.49987e-10
BT_Cell	ENSSSCG00000036052	-7.60173	-2.23464	2.922e-14	8.84635e-11
BT_Cell	ENSSSCG00000048856	-7.71466	-1.04893	1.21306e-14	4.19719e-11
BT_Cell	MYBPC1	-8.87173	-3.00818	7.20211e-19	3.4887e-15
BT_Cell	NEB	-9.01242	-2.52037	2.01555e-19	1.22042e-15
BT_Cell	ENSSSCG00000038561	-9.71159	-2.85662	2.69113e-22	2.17264e-18
BT_Cell	ENSSSCG00000053021	-10.2202	-3.02529	1.60986e-24	1.94953e-20
BT_Cell	ENSSSCG00000061723	-11.0216	-2.90795	3.00618e-28	7.28098e-24
FAPs	GSN	31.3403	3.78669	1.32068e-215	3.19868e-211
FAPs	SPARCL1	23.8487	2.87952	1.04428e-125	1.26462e-121
FAPs	COL4A1	22.9531	2.60039	1.37252e-116	1.10808e-112
FAPs	GPX3	22.9169	3.49507	3.15029e-116	1.9075e-112
FAPs	COL6A3	20.4943	2.09353	2.42092e-93	1.1727e-89
FAPs	DCN	20.2565	2.07837	3.11095e-91	1.25579e-87
FAPs	COL3A1	19.1033	1.99967	2.36857e-81	8.19524e-78
FAPs	LAMC1	19.0687	1.9834	4.5983e-81	1.39213e-77
FAPs	CILP	18.3299	3.17323	4.77471e-75	1.28493e-71
FAPs	COL1A1	16.7326	1.96734	7.57936e-63	1.66884e-59
FAPs	ENSSSCG00000053444	16.6378	7.80473	3.70982e-62	7.48765e-59
FAPs	TXNIP	16.4298	1.63796	1.17066e-60	2.18103e-57
FAPs	SPARC	16.1825	1.99284	6.70553e-59	1.16006e-55
FAPs	LTBP4	15.8942	2.62222	6.95518e-57	1.12303e-53
FAPs	ENSSSCG00000009672	15.5895	1.85963	8.58142e-55	1.29901e-51
FAPs	COL1A2	14.7571	1.64978	2.76956e-49	3.7266e-46
FAPs	COL4A2	14.4916	1.81537	1.36917e-47	1.65807e-44
FAPs	TIMP3	14.4205	2.12071	3.84547e-47	4.43511e-44
FAPs	COL6A1	14.2487	1.95656	4.56873e-46	5.02975e-43
FAPs	HSPG2	13.9288	1.76916	4.23664e-44	4.27548e-41
FAPs	COX2	13.3863	1.73112	7.26827e-41	6.5199e-38
FAPs	COL15A1	13.2763	1.70141	3.17912e-40	2.74994e-37
FAPs	TNXB	13.1648	1.7701	1.3996e-39	1.16891e-36
FAPs	MYOC	13.1356	2.59745	2.0583e-39	1.66173e-36
FAPs	NTRK2	13.0581	2.10611	5.71271e-39	4.46329e-36
FAPs	CLU	12.9736	3.09196	1.72793e-38	1.30783e-35
FAPs	PLPP3	12.447	1.73124	1.4528e-35	1.03491e-32
FAPs	LAMB1	12.1075	1.76078	9.63416e-34	6.48165e-31
FAPs	ABCA6	11.5038	1.20677	1.26232e-30	8.04564e-28
FAPs	MMP2	11.408	2.00786	3.81179e-30	2.36722e-27
FAPs	LUM	11.3933	2.14116	4.51673e-30	2.73488e-27
FAPs	COX3	11.2517	1.4118	2.27073e-29	1.33681e-26
FAPs	NID1	11.2499	1.3311	2.31816e-29	1.33681e-26
FAPs	ANGPTL1	11.1032	1.75982	1.21013e-28	6.73533e-26
FAPs	ITM2B	11.1022	1.74691	1.22359e-28	6.73533e-26
FAPs	PTGIS	10.9957	2.02588	4.00567e-28	2.15594e-25
FAPs	ENSSSCG00000035293	10.5155	2.12245	7.32798e-26	3.77625e-23
FAPs	LPL	10.1262	1.87079	4.22772e-24	2.0897e-21
FAPs	EMP1	10.0181	2.16151	1.26965e-23	6.15017e-21
FAPs	TFPI2	9.98161	1.9375	1.83468e-23	8.71295e-21
FAPs	IGFBP7	9.89147	1.95011	4.53313e-23	2.11139e-20
FAPs	RNASE4	9.79794	2.16568	1.14909e-22	5.25114e-20
FAPs	SERPING1	9.24461	1.77367	2.36095e-20	9.53037e-18
FAPs	VIM	9.17286	1.94747	4.60617e-20	1.82887e-17
FAPs	COL5A1	9.15143	1.63119	5.61865e-20	2.12631e-17
FAPs	THBS4	9.13336	3.33311	6.64067e-20	2.47442e-17
FAPs	FN1	9.06359	1.54564	1.26229e-19	4.63222e-17
FAPs	APOD	8.95909	1.92943	3.27365e-19	1.1834e-16
FAPs	ENSSSCG00000017164	8.77495	1.57545	1.70987e-18	6.09016e-16
FAPs	MGP	8.66523	1.55796	4.50618e-18	1.55914e-15
FAPs	FSTL1	8.59756	1.27081	8.14311e-18	2.73925e-15
FAPs	TGFBI	8.50775	2.49116	1.77341e-17	5.72693e-15
FAPs	FBLN2	8.33441	1.71984	7.78855e-17	2.35798e-14
FAPs	CXCL12	8.21041	1.26807	2.20428e-16	6.5107e-14
FAPs	PCOLCE	8.0705	1.65787	7.00102e-16	1.94902e-13
FAPs	FGL2	8.00563	2.13011	1.18853e-15	3.2344e-13
FAPs	PI16	7.96867	1.92873	1.60388e-15	4.26878e-13
FAPs	PRELP	7.57714	2.37684	3.53253e-14	8.91227e-12
FAPs	CD81	7.5038	1.80843	6.19959e-14	1.51671e-11
FAPs	OGN	7.4533	1.91333	9.10348e-14	2.14064e-11
FAPs	SERPINH1	7.36693	1.93161	1.74599e-13	4.06279e-11
FAPs	F3	7.3645	3.04772	1.7781e-13	4.06279e-11
FAPs	ANGPTL2	7.22834	1.9492	4.88937e-13	1.09649e-10
FAPs	IGFBP6	7.02915	2.11209	2.07791e-12	4.49348e-10
FAPs	TFPI	6.89397	1.83889	5.42568e-12	1.13325e-09
FAPs	SPRY2	6.69057	1.79974	2.22303e-11	4.37738e-09
FAPs	LEPR	6.6837	2.51457	2.32985e-11	4.55072e-09
FAPs	HTRA3	6.65229	1.60079	2.88567e-11	5.50322e-09
FAPs	HSP90B1	6.62263	1.92992	3.52856e-11	6.5238e-09
FAPs	CRISPLD2	6.60317	2.80563	4.02447e-11	7.32878e-09
FAPs	CST3	6.48508	2.22962	8.86849e-11	1.56785e-08
FAPs	MAP1A	6.44624	2.02397	1.14656e-10	1.99782e-08
FAPs	ANXA2	6.15387	1.43124	7.56136e-10	1.23741e-07
FAPs	C1S	6.15261	1.16644	7.62203e-10	1.23896e-07
FAPs	VCAM1	6.14549	1.53036	7.97185e-10	1.28719e-07
FAPs	ENSSSCG00000057673	6.09004	1.61625	1.12886e-09	1.77539e-07
FAPs	PPL	6.05156	2.53132	1.4345e-09	2.17147e-07
FAPs	OMD	5.74543	2.01829	9.16899e-09	1.27534e-06
FAPs	C1R	5.7289	1.5039	1.01082e-08	1.39103e-06
FAPs	ALDH1A3	5.65641	1.28315	1.5457e-08	2.07982e-06
FAPs	ITGB1	5.62029	1.01887	1.90642e-08	2.537e-06
FAPs	COL5A3	5.48184	1.25842	4.20934e-08	5.33771e-06
FAPs	ENSSSCG00000055885	5.423	1.14311	5.86086e-08	7.16919e-06
FAPs	GOLIM4	5.27273	1.27292	1.34409e-07	1.57265e-05
FAPs	ENSSSCG00000028572	5.21231	2.1146	1.86501e-07	2.14078e-05
FAPs	FGFR1	5.16946	1.10212	2.34772e-07	2.65709e-05
FAPs	LAMP2	5.0847	1.23161	3.68207e-07	4.05362e-05
FAPs	SERPINF1	4.99165	1.51808	5.9866e-07	6.30415e-05
FAPs	ZFP36L2	4.92132	1.08595	8.59616e-07	8.78477e-05
FAPs	ENSSSCG00000036669	4.89143	1.11	1.00107e-06	0.000101025
FAPs	HLF	4.86337	1.82752	1.15406e-06	0.000114554
FAPs	PRSS23	4.83386	1.71986	1.33908e-06	0.000132378
FAPs	ENSSSCG00000003253	4.72106	1.74758	2.34613e-06	0.000224565
FAPs	ENSSSCG00000015814	4.69589	1.21438	2.65451e-06	0.000248332
FAPs	AGT	4.66451	1.72108	3.09352e-06	0.000285974
FAPs	HPSE2	4.6407	1.85605	3.47224e-06	0.000317349
FAPs	NFIC	4.59586	1.01599	4.30962e-06	0.000388026
FAPs	CCN2	4.58857	1.77774	4.46294e-06	0.000400342
FAPs	F2RL2	4.51694	1.59957	6.27384e-06	0.000544632
FAPs	VIT	4.5103	1.09562	6.4736e-06	0.000559966
FAPs	PRNP	4.4796	2.35415	7.47823e-06	0.000640009
FAPs	SOD3	4.44915	1.97271	8.62102e-06	0.000725003
FAPs	TMSB4X	4.40545	1.33966	1.05563e-05	0.000875593
FAPs	SEMA5A	4.36064	1.11867	1.29681e-05	0.00105046
FAPs	HSD11B1	4.31097	1.67734	1.6254e-05	0.00129925
FAPs	XG	4.28119	1.36347	1.85897e-05	0.00147138
FAPs	NR1D2	4.27354	1.86064	1.92398e-05	0.00151295
FAPs	FST	4.23751	1.62401	2.26011e-05	0.00173833
FAPs	THBS1	4.2115	2.62009	2.5368e-05	0.00193821
FAPs	MARCKS	4.16318	1.19861	3.1385e-05	0.0023389
FAPs	PLOD1	4.10492	1.17399	4.04449e-05	0.00292411
FAPs	MXRA8	4.05315	1.7051	5.05328e-05	0.00357867
FAPs	MAP1B	4.04767	1.17565	5.17303e-05	0.00365279
FAPs	ENSSSCG00000017202	4.04283	1.38802	5.28106e-05	0.00369614
FAPs	PIK3R1	4.04219	1.28626	5.29546e-05	0.00369614
FAPs	PDGFRB	3.85479	1.43479	0.00011583	0.00752121
FAPs	SELENBP1	3.83672	1.67855	0.000124689	0.00801053
FAPs	PTTG1IP	3.81673	2.04821	0.00013523	0.00859649
FAPs	PMEPA1	3.77988	1.26291	0.000156906	0.00987901
FAPs	HSPA5	3.74611	1.49175	0.000179599	0.0111433
FAPs	PLAC9	3.74413	1.78403	0.000181019	0.0111844
FAPs	CD302	3.71617	1.33217	0.000202263	0.0123728
FAPs	P4HB	3.6951	2.25139	0.000219803	0.0133139
FAPs	ADAMTS1	3.695	2.21891	0.000219883	0.0133139
FAPs	AEBP1	3.67167	1.61436	0.000240969	0.0144821
FAPs	ENSSSCG00000062187	3.63067	1.12164	0.000282684	0.0165377
FAPs	ENSSSCG00000030241	3.57711	1.48303	0.00034742	0.0198098
FAPs	FBLN5	3.57696	1.02619	0.000347612	0.0198098
FAPs	ENSSSCG00000062479	3.5514	1.52442	0.000383182	0.0217346
FAPs	PTGFRN	3.465	1.22687	0.000530239	0.0285386
FAPs	TUBA1B	3.46266	2.07015	0.000534868	0.0287239
FAPs	LRRC17	3.44168	1.70837	0.000578104	0.0306721
FAPs	LOXL2	3.42648	1.10847	0.000611459	0.0319656
FAPs	RRBP1	3.40312	1.08387	0.000666219	0.0344047
FAPs	CTSB	3.39778	1.21938	0.000679349	0.0349891
FAPs	RET	3.35763	1.73514	0.000786149	0.0395032
FAPs	PGF	3.34878	2.97639	0.000811691	0.0404554
FAPs	SSPN	3.34574	1.07242	0.000820638	0.0407292
FAPs	ACTG1	3.33583	1.11883	0.000850456	0.0419948
FAPs	ENSSSCG00000014540	3.31689	1.42698	0.000910239	0.044505
FAPs	FBLN1	3.31653	1.40576	0.000911415	0.044505
FAPs	WDR17	3.30502	1.12311	0.000949706	0.0458508
FAPs	LAMB2	3.30483	1.10542	0.000950334	0.0458508
FAPs	PER1	3.27878	1.766	0.00104257	0.0497068
FAPs	ARHGAP12	-3.32486	-1.26914	0.000884637	0.0433723
FAPs	STAU2	-3.32578	-1.15654	0.0008817	0.043316
FAPs	IFRD1	-3.33554	-1.55011	0.000851339	0.0419948
FAPs	ARHGAP42	-3.34729	-1.32117	0.000816047	0.0405845
FAPs	NR3C2	-3.35266	-1.40051	0.000800388	0.0400524
FAPs	MAP4K4	-3.35622	-1.67709	0.000790143	0.0396216
FAPs	ENSSSCG00000063417	-3.36057	-1.68121	0.000777812	0.0391655
FAPs	PARP14	-3.36616	-3.99348	0.000762237	0.0385415
FAPs	CCDC6	-3.36911	-1.24964	0.000754108	0.0383708
FAPs	PPP1R12B	-3.38401	-1.01048	0.00071436	0.0364249
FAPs	APBB1IP	-3.38762	-2.86335	0.00070501	0.0361766
FAPs	TPK1	-3.39735	-1.38086	0.000680424	0.0349891
FAPs	PML	-3.40588	-2.2807	0.000659518	0.0341315
FAPs	SCFD2	-3.42607	-1.29971	0.000612388	0.0319656
FAPs	RAB12	-3.42958	-1.37888	0.000604515	0.03176
FAPs	CMPK2	-3.43054	-5.22577	0.000602384	0.0317168
FAPs	PDE7A	-3.43513	-2.40947	0.000592263	0.0313201
FAPs	DOCK4	-3.44284	-2.06572	0.000575643	0.0306419
FAPs	ACADM	-3.49781	-1.36084	0.000469102	0.0255318
FAPs	NEDD4L	-3.52059	-1.74542	0.000430584	0.0237557
FAPs	ENSSSCG00000016263	-3.52581	-1.9888	0.000422198	0.0233996
FAPs	ENSSSCG00000061957	-3.52595	-1.06388	0.000421968	0.0233996
FAPs	ELMO1	-3.53295	-1.55492	0.000410944	0.0229863
FAPs	OSBPL6	-3.54527	-1.56278	0.000392205	0.0221426
FAPs	KIAA0408	-3.57214	-1.28219	0.000354076	0.0201308
FAPs	BMAL1	-3.59577	-4.11254	0.000323432	0.0185628
FAPs	NFATC3	-3.59616	-1.14059	0.000322946	0.0185628
FAPs	MRTFB	-3.60657	-1.18317	0.000310275	0.0179352
FAPs	PEBP4	-3.61956	-1.92354	0.000295108	0.0171815
FAPs	MAPT	-3.63716	-2.7791	0.000275659	0.0161657
FAPs	ANKRD33B	-3.64907	-1.18414	0.000263191	0.0156237
FAPs	MSRB3	-3.65991	-1.28501	0.000252307	0.0150144
FAPs	ENSSSCG00000046579	-3.66433	-1.20776	0.00024799	0.0148304
FAPs	ADAMTS6	-3.7115	-1.50753	0.000206038	0.0125383
FAPs	PHTF2	-3.71613	-1.23461	0.000202296	0.0123728
FAPs	APOBEC2	-3.72006	-1.57441	0.000199178	0.0122439
FAPs	FRMD4B	-3.76852	-1.52411	0.000164216	0.0102773
FAPs	GRB10	-3.84678	-1.2309	0.000119679	0.00772966
FAPs	FGGY	-3.85353	-1.74373	0.000116427	0.00753972
FAPs	KCTD3	-3.86738	-1.05732	0.000110013	0.00718198
FAPs	ISG12(A)	-3.87106	-3.82549	0.000108362	0.00709329
FAPs	PDE10A	-3.89002	-2.26999	0.000100237	0.00659711
FAPs	PITPNC1	-3.90288	-1.17568	9.50533e-05	0.006273
FAPs	MEF2C	-3.91076	-1.09926	9.20044e-05	0.00610506
FAPs	KIF13B	-3.929	-1.14353	8.53006e-05	0.00570713
FAPs	SNTB1	-3.93526	-1.45402	8.31063e-05	0.00557572
FAPs	DLG2	-3.94811	-1.54774	7.87717e-05	0.00529958
FAPs	DNAJC13	-3.94852	-1.10881	7.86363e-05	0.00529958
FAPs	CTNNA3	-3.97319	-1.4117	7.09163e-05	0.00479775
FAPs	PLCL2	-3.99752	-1.32793	6.4009e-05	0.00437937
FAPs	ABCC9	-3.99771	-1.35324	6.39589e-05	0.00437937
FAPs	PHLPP1	-4.01304	-1.59173	5.99428e-05	0.00412447
FAPs	AGAP1	-4.0172	-1.05538	5.88944e-05	0.00407549
FAPs	FBXL20	-4.0214	-1.03619	5.78532e-05	0.00401491
FAPs	LRRC2	-4.02768	-1.75921	5.63289e-05	0.00392036
FAPs	NOS1	-4.04378	-2.17475	5.25974e-05	0.00369249
FAPs	BTBD9	-4.09094	-1.06803	4.2962e-05	0.00306944
FAPs	ATL2	-4.09652	-1.11423	4.19412e-05	0.00301429
FAPs	CAMK1D	-4.11646	-1.17658	3.84735e-05	0.0027899
FAPs	SUFU	-4.11809	-1.1637	3.82028e-05	0.00277859
FAPs	TXNL1	-4.14179	-1.44111	3.44603e-05	0.00252918
FAPs	MYLK2	-4.14209	-1.40366	3.44155e-05	0.00252918
FAPs	ZNF462	-4.17646	-1.16319	2.96086e-05	0.00222019
FAPs	RNF24	-4.19123	-1.85064	2.77449e-05	0.0020934
FAPs	ZNFX1	-4.19246	-1.71518	2.75941e-05	0.00208853
FAPs	TRNAU1AP	-4.19809	-1.63624	2.69178e-05	0.00204372
FAPs	IFI6	-4.24675	-2.3959	2.16892e-05	0.00167832
FAPs	ENSSSCG00000017146	-4.25442	-3.2426	2.09595e-05	0.00163755
FAPs	PPP1R3A	-4.25746	-1.35051	2.06768e-05	0.00162068
FAPs	ASB4	-4.28918	-2.35199	1.79332e-05	0.00142407
FAPs	ZCCHC7	-4.32564	-1.05888	1.5209e-05	0.00121974
FAPs	PHKA1	-4.35815	-1.32267	1.31167e-05	0.00105543
FAPs	TMEM140	-4.36312	-2.28563	1.28223e-05	0.00104214
FAPs	PRKCA	-4.39595	-1.91211	1.10292e-05	0.000903268
FAPs	KLHL24	-4.39748	-1.06557	1.09515e-05	0.000902194
FAPs	GFPT2	-4.43452	-1.62374	9.2276e-06	0.000768016
FAPs	MYO18B	-4.44604	-2.20034	8.74674e-06	0.000733031
FAPs	LPIN1	-4.45311	-1.69029	8.46364e-06	0.000714249
FAPs	CHCHD3	-4.46619	-1.29012	7.96249e-06	0.000674306
FAPs	ENSSSCG00000055162	-4.46862	-2.80852	7.87255e-06	0.000669028
FAPs	THSD4	-4.52307	-1.29614	6.0948e-06	0.000530993
FAPs	GARRE1	-4.58391	-1.40496	4.56354e-06	0.000406356
FAPs	SRGAP1	-4.58703	-1.25308	4.49586e-06	0.000401808
FAPs	CDH13	-4.62623	-1.40865	3.7238e-06	0.000337792
FAPs	WWP1	-4.63552	-1.33778	3.56037e-06	0.000324181
FAPs	CPED1	-4.64162	-1.02659	3.45686e-06	0.000317141
FAPs	MYOM1	-4.69581	-1.33689	2.65558e-06	0.000248332
FAPs	JUN	-4.70096	-1.3646	2.58946e-06	0.000244034
FAPs	USP15	-4.7087	-1.22356	2.49298e-06	0.000235859
FAPs	ENSSSCG00000048702	-4.71748	-1.95762	2.38784e-06	0.000226798
FAPs	ARPP21	-4.73222	-1.6944	2.22076e-06	0.00021429
FAPs	ZC3HAV1	-4.79047	-2.46258	1.66387e-06	0.000162496
FAPs	NRAP	-4.79593	-1.59784	1.61918e-06	0.000158772
FAPs	GPD2	-4.87087	-2.19976	1.1111e-06	0.000111202
FAPs	TP63	-4.87608	-1.77422	1.08215e-06	0.000108754
FAPs	ENSSSCG00000031292	-4.93544	-3.55667	7.99724e-07	8.24227e-05
FAPs	SOS2	-4.97081	-1.10386	6.6674e-07	6.93361e-05
FAPs	ASB2	-5.00587	-1.27179	5.56088e-07	5.88142e-05
FAPs	FOS	-5.00962	-1.68387	5.45363e-07	5.79328e-05
FAPs	DCLK1	-5.04094	-1.39571	4.63249e-07	4.96456e-05
FAPs	TTLL11	-5.06002	-1.45615	4.19216e-07	4.51262e-05
FAPs	ADCY2	-5.07073	-1.79581	3.96289e-07	4.28487e-05
FAPs	MAST4	-5.07385	-1.7368	3.8984e-07	4.24829e-05
FAPs	ASB5	-5.07464	-1.26404	3.88238e-07	4.24829e-05
FAPs	LMOD3	-5.08985	-2.41736	3.58345e-07	3.96306e-05
FAPs	CAPN3	-5.10001	-1.11191	3.39639e-07	3.77342e-05
FAPs	IFI44	-5.11284	-2.83484	3.17345e-07	3.55838e-05
FAPs	DPYD	-5.12265	-1.0001	3.0127e-07	3.39385e-05
FAPs	USP18	-5.20329	-5.00698	1.95792e-07	2.23683e-05
FAPs	SEMA3C	-5.23099	-1.24801	1.68605e-07	1.94458e-05
FAPs	PRKN	-5.2864	-1.10689	1.24747e-07	1.46669e-05
FAPs	IFIT1	-5.33125	-3.88937	9.75381e-08	1.15803e-05
FAPs	ZHX2	-5.35499	-1.31092	8.5563e-08	1.02086e-05
FAPs	KCNQ5	-5.36809	-2.32986	7.95752e-08	9.54114e-06
FAPs	TLN2	-5.40668	-1.58148	6.42044e-08	7.77516e-06
FAPs	TRIO	-5.41144	-1.14816	6.25209e-08	7.60933e-06
FAPs	CEP85L	-5.45002	-1.28986	5.03654e-08	6.22373e-06
FAPs	RAD50	-5.45359	-1.08606	4.93629e-08	6.13113e-06
FAPs	DTNA	-5.45594	-1.65744	4.87148e-08	6.08182e-06
FAPs	KLHL29	-5.47037	-1.88559	4.49095e-08	5.66514e-06
FAPs	SAMD9	-5.48649	-2.53487	4.09993e-08	5.22633e-06
FAPs	CDKAL1	-5.48864	-1.12337	4.05051e-08	5.19066e-06
FAPs	CAMK2D	-5.53658	-1.03192	3.0844e-08	3.97362e-06
FAPs	SP140	-5.57018	-1.95317	2.54476e-08	3.31366e-06
FAPs	IFIH1	-5.57591	-2.71704	2.46243e-08	3.22378e-06
FAPs	RSAD2	-5.58003	-6.74284	2.4048e-08	3.16544e-06
FAPs	CACNA2D1	-5.70026	-1.01933	1.19621e-08	1.62766e-06
FAPs	IMMP2L	-5.71172	-1.43332	1.1184e-08	1.53038e-06
FAPs	AGL	-5.74458	-1.33426	9.21488e-09	1.27534e-06
FAPs	HERC5	-5.76572	-4.97972	8.13102e-09	1.13834e-06
FAPs	TXLNB	-5.76744	-1.94309	8.04849e-09	1.13334e-06
FAPs	CREB5	-5.80241	-1.13353	6.53675e-09	9.31294e-07
FAPs	TACC2	-5.82689	-1.67779	5.64703e-09	8.09296e-07
FAPs	ENSSSCG00000036948	-5.83181	-1.26121	5.48285e-09	7.90444e-07
FAPs	FOXN3	-5.88147	-1.13202	4.06651e-09	5.89766e-07
FAPs	EPSTI1	-5.97347	-5.49654	2.32266e-09	3.40938e-07
FAPs	PSD3	-5.98666	-1.39869	2.14192e-09	3.16325e-07
FAPs	KLF12	-6.0163	-1.15274	1.7845e-09	2.66794e-07
FAPs	PDLIM5	-6.02267	-1.21797	1.71558e-09	2.58082e-07
FAPs	SSH2	-6.05257	-1.13424	1.42554e-09	2.17147e-07
FAPs	PRKAG2	-6.07507	-1.61314	1.23936e-09	1.90373e-07
FAPs	ENSSSCG00000034677	-6.08146	-2.0095	1.1909e-09	1.84894e-07
FAPs	JPH1	-6.09876	-1.72561	1.06894e-09	1.69214e-07
FAPs	SGCD	-6.10534	-1.10901	1.0258e-09	1.63453e-07
FAPs	RNF150	-6.12325	-2.36864	9.16876e-10	1.47065e-07
FAPs	MYPN	-6.21467	-1.49872	5.14324e-10	8.4741e-08
FAPs	PTPN4	-6.22188	-1.47036	4.91228e-10	8.2052e-08
FAPs	CAP2	-6.24428	-1.73718	4.25766e-10	7.16115e-08
FAPs	STAT1	-6.32003	-1.73578	2.61509e-10	4.42919e-08
FAPs	ATP1A2	-6.36429	-1.96082	1.96199e-10	3.35364e-08
FAPs	ENSSSCG00000038455	-6.41886	-1.88684	1.37296e-10	2.37522e-08
FAPs	AKAP6	-6.52847	-1.94849	6.64455e-11	1.18332e-08
FAPs	SBF2	-6.55966	-1.06819	5.39302e-11	9.67548e-09
FAPs	RBFOX1	-6.59464	-1.46619	4.26277e-11	7.70479e-09
FAPs	PDZRN3	-6.6341	-1.28427	3.26492e-11	6.0828e-09
FAPs	RETREG1	-6.64016	-2.11047	3.13352e-11	5.88325e-09
FAPs	MYOT	-6.64234	-1.25418	3.08743e-11	5.842e-09
FAPs	CLIP1	-6.67576	-1.11211	2.4596e-11	4.76571e-09
FAPs	RGS6	-6.735	-1.64499	1.6393e-11	3.25442e-09
FAPs	EHBP1	-6.75345	-1.06655	1.44371e-11	2.88981e-09
FAPs	PDLIM3	-6.82712	-1.14706	8.66338e-12	1.7782e-09
FAPs	GPCPD1	-6.84211	-1.68483	7.80338e-12	1.61537e-09
FAPs	PPP3CA	-6.89392	-1.30934	5.42765e-12	1.13325e-09
FAPs	RIGI	-6.99131	-4.58317	2.72339e-12	5.786e-10
FAPs	MSI2	-7.00377	-1.66752	2.49164e-12	5.34048e-10
FAPs	GANC	-7.09982	-1.77154	1.24919e-12	2.72572e-10
FAPs	MLIP	-7.13495	-1.33774	9.68241e-13	2.13189e-10
FAPs	IFI44L	-7.17904	-2.77518	7.02041e-13	1.55995e-10
FAPs	ENSSSCG00000052612	-7.3652	-1.34751	1.76879e-13	4.06279e-11
FAPs	PDE4B	-7.45821	-2.10731	8.77041e-14	2.08254e-11
FAPs	DDIT4L	-7.46235	-2.4545	8.49904e-14	2.03809e-11
FAPs	TRDN	-7.49124	-1.31981	6.82267e-14	1.65245e-11
FAPs	MX1	-7.56926	-3.95126	3.75355e-14	9.27662e-12
FAPs	RFX7	-7.56966	-1.53381	3.74196e-14	9.27662e-12
FAPs	USP25	-7.60295	-1.39374	2.89465e-14	7.37983e-12
FAPs	ANKRD23	-7.68452	-1.45175	1.5357e-14	3.95687e-12
FAPs	RYR1	-7.7366	-1.36816	1.02107e-14	2.65916e-12
FAPs	SETX	-7.81949	-1.8682	5.3038e-15	1.39628e-12
FAPs	AMPD1	-8.04636	-1.91426	8.52964e-16	2.34759e-13
FAPs	MBNL1	-8.16312	-1.09554	3.2648e-16	9.19458e-14
FAPs	FBXO32	-8.18259	-1.96765	2.77808e-16	7.9159e-14
FAPs	ZNF638	-8.20033	-1.28234	2.39731e-16	6.99553e-14
FAPs	CMYA5	-8.2341	-1.29378	1.80919e-16	5.40969e-14
FAPs	PDE4DIP	-8.39167	-1.4279	4.79264e-17	1.46934e-14
FAPs	ENSSSCG00000010212	-8.44562	-2.18261	3.02428e-17	9.39079e-15
FAPs	HERC6	-8.44591	-3.49934	3.01683e-17	9.39079e-15
FAPs	SOX6	-8.46766	-2.07956	2.50377e-17	7.97914e-15
FAPs	FILIP1	-8.53614	-1.9397	1.3878e-17	4.54222e-15
FAPs	SORBS1	-8.58888	-1.64458	8.78188e-18	2.91366e-15
FAPs	EYA4	-8.6195	-2.2035	6.7248e-18	2.29401e-15
FAPs	MAP4	-8.75317	-1.42181	2.07445e-18	7.28163e-16
FAPs	OBSCN	-9.15313	-1.58411	5.53092e-20	2.12631e-17
FAPs	EIF2AK2	-9.16379	-2.87332	5.01067e-20	1.9574e-17
FAPs	LIMCH1	-9.30543	-1.333	1.3345e-20	5.47823e-18
FAPs	MYH1	-9.46542	-1.69288	2.92382e-21	1.22095e-18
FAPs	ENSSSCG00000036052	-9.47816	-1.55197	2.58798e-21	1.09966e-18
FAPs	ENSSSCG00000042430	-9.6394	-2.54262	5.4506e-22	2.35739e-19
FAPs	OAS2	-9.75009	-4.00273	1.84311e-22	8.11638e-20
FAPs	FILIP1L	-9.79106	-2.35311	1.22993e-22	5.51647e-20
FAPs	TEAD1	-10.3254	-1.68442	5.40674e-25	2.72815e-22
FAPs	PDE7B	-10.8667	-2.46192	1.66089e-27	8.74495e-25
FAPs	DMD	-11.8249	-2.1909	2.90169e-32	1.89943e-29
FAPs	MYBPC1	-12.2488	-2.58122	1.70564e-34	1.1803e-31
FAPs	ENSSSCG00000061723	-12.8357	-1.72694	1.03427e-37	7.59091e-35
FAPs	ENSSSCG00000038561	-13.4236	-1.97529	4.39928e-41	4.0981e-38
FAPs	ENSSSCG00000053021	-13.6106	-2.25199	3.46528e-42	3.35716e-39
FAPs	ENSSSCG00000056754	-14.1574	-1.35041	1.68063e-45	1.76978e-42
FAPs	ENSSSCG00000056610	-14.6183	-2.7764	2.14612e-48	2.73574e-45
FAPs	NEB	-14.8744	-2.0776	4.83106e-50	6.88284e-47
Lymphatic_Endo	MMRN1	9.14836	3.95896	5.78058e-20	4.66686e-16
Lymphatic_Endo	TIMP3	8.62163	3.82802	6.60078e-18	3.99677e-14
Lymphatic_Endo	TXNIP	8.58857	2.90185	8.80558e-18	4.26542e-14
Lymphatic_Endo	CCL21	7.01318	3.18807	2.32969e-12	8.06074e-09
Lymphatic_Endo	ENSSSCG00000052432	6.91314	4.28737	4.74055e-12	1.27573e-08
Lymphatic_Endo	PECAM1	6.20938	2.65347	5.31931e-10	8.58891e-07
Lymphatic_Endo	GALNT1	5.91927	2.96996	3.23375e-09	4.35119e-06
Lymphatic_Endo	GHSR	5.56043	2.51869	2.69105e-08	2.9626e-05
Lymphatic_Endo	FLT4	5.5326	3.14606	3.15524e-08	3.19208e-05
Lymphatic_Endo	ENSSSCG00000014540	5.53216	3.2013	3.16308e-08	3.19208e-05
Lymphatic_Endo	F8	5.46039	2.67784	4.75078e-08	4.60255e-05
Lymphatic_Endo	CALCRL	5.39863	3.00382	6.71512e-08	6.2554e-05
Lymphatic_Endo	CD9	5.37645	3.0818	7.59693e-08	6.81473e-05
Lymphatic_Endo	SPTBN1	5.26902	2.07524	1.37157e-07	0.00011455
Lymphatic_Endo	LDB2	5.12548	2.2739	2.96779e-07	0.000231871
Lymphatic_Endo	GJA1	5.10286	3.29378	3.34552e-07	0.000253214
Lymphatic_Endo	SEMA3D	5.08199	2.6814	3.73509e-07	0.00027161
Lymphatic_Endo	CAVIN2	5.05023	2.14332	4.41269e-07	0.000305358
Lymphatic_Endo	NFAT5	5.03414	1.77622	4.79996e-07	0.000322931
Lymphatic_Endo	MAGI1	4.93497	2.03528	8.01623e-07	0.000510929
Lymphatic_Endo	BST1	4.88582	2.75496	1.02998e-06	0.000638978
Lymphatic_Endo	APP	4.88104	2.64819	1.05529e-06	0.000638978
Lymphatic_Endo	DDIT4	4.86886	3.08195	1.12244e-06	0.000663063
Lymphatic_Endo	TLL1	4.78796	3.34897	1.68487e-06	0.000971608
Lymphatic_Endo	ABI3BP	4.66182	2.39118	3.13423e-06	0.00168691
Lymphatic_Endo	ENSSSCG00000006418	4.61485	2.04474	3.93386e-06	0.00207126
Lymphatic_Endo	TGFBR2	4.59745	2.62535	4.27696e-06	0.00215808
Lymphatic_Endo	CLDN5	4.50872	4.12341	6.52204e-06	0.00313565
Lymphatic_Endo	ENSSSCG00000040056	4.47479	3.41405	7.64857e-06	0.00344452
Lymphatic_Endo	DAB2	4.46174	2.70596	8.12955e-06	0.00357996
Lymphatic_Endo	ITGA9	4.41564	1.99912	1.00712e-05	0.00427939
Lymphatic_Endo	PLCB4	4.40868	2.49221	1.04003e-05	0.00434302
Lymphatic_Endo	VWF	4.38519	3.20143	1.15884e-05	0.00475712
Lymphatic_Endo	PKHD1L1	4.36214	1.85823	1.28797e-05	0.0051991
Lymphatic_Endo	CHP2	4.34866	2.76066	1.36975e-05	0.00535084
Lymphatic_Endo	TCN2	4.32082	2.70232	1.55451e-05	0.00597624
Lymphatic_Endo	NRP2	4.29429	2.27032	1.75256e-05	0.00663234
Lymphatic_Endo	PLPP1	4.25732	1.99071	2.06896e-05	0.00770927
Lymphatic_Endo	IL6ST	4.25036	1.94936	2.13431e-05	0.00771536
Lymphatic_Endo	S1PR1	4.23383	2.67314	2.29746e-05	0.00806443
Lymphatic_Endo	LAMA4	4.21904	1.82257	2.45345e-05	0.00840172
Lymphatic_Endo	ANXA2	4.21817	2.56066	2.46293e-05	0.00840172
Lymphatic_Endo	MRC1	4.20512	2.79164	2.60942e-05	0.00877485
Lymphatic_Endo	DAPK1	4.20208	2.31328	2.64477e-05	0.00877485
Lymphatic_Endo	MARCKS	4.13553	3.03436	3.54138e-05	0.0113093
Lymphatic_Endo	EMP1	4.13379	2.2159	3.56831e-05	0.0113093
Lymphatic_Endo	DOCK9	4.13205	1.51371	3.59543e-05	0.0113093
Lymphatic_Endo	THBD	3.99634	5.36176	6.43282e-05	0.0197219
Lymphatic_Endo	ENSSSCG00000036669	3.96938	2.30485	7.20608e-05	0.0218164
Lymphatic_Endo	ELK3	3.93284	2.88995	8.39477e-05	0.0251014
Lymphatic_Endo	ENSSSCG00000029160	3.88413	2.41336	0.000102698	0.0303336
Lymphatic_Endo	COX2	3.86629	1.67854	0.000110502	0.0322453
Lymphatic_Endo	CRIM1	3.80409	1.7295	0.000142323	0.0405538
Lymphatic_Endo	ENSSSCG00000055885	3.79279	2.38366	0.000148966	0.0419531
Lymphatic_Endo	NMNAT2	3.77756	3.61163	0.00015837	0.0440889
Lymphatic_Endo	KDR	3.75103	2.20028	0.000176109	0.0479254
Lymphatic_Endo	TMEM245	3.73798	1.83434	0.000185503	0.0499209
Lymphatic_Endo	GANC	-3.76495	-4.18944	0.000166583	0.0458481
Lymphatic_Endo	ENSSSCG00000056754	-3.81366	-1.34641	0.000136922	0.039479
Lymphatic_Endo	ENSSSCG00000042430	-4.07072	-3.13816	4.68678e-05	0.0145531
Lymphatic_Endo	MYOT	-4.14684	-2.52684	3.37099e-05	0.0110332
Lymphatic_Endo	ENSSSCG00000056610	-4.23731	-2.98788	2.26216e-05	0.00805728
Lymphatic_Endo	TNNT3	-4.25297	-2.73194	2.10957e-05	0.00771536
Lymphatic_Endo	PDE4DIP	-4.35127	-3.2654	1.35354e-05	0.00535084
Lymphatic_Endo	FBXO32	-4.45478	-3.5169	8.39776e-06	0.00363203
Lymphatic_Endo	RYR1	-4.47392	-2.74372	7.67977e-06	0.00344452
Lymphatic_Endo	EYA4	-4.48132	-4.3899	7.41841e-06	0.00344452
Lymphatic_Endo	TEAD1	-4.50611	-2.68448	6.60273e-06	0.00313565
Lymphatic_Endo	MYPN	-4.54438	-4.26225	5.5096e-06	0.00272332
Lymphatic_Endo	MLIP	-4.59832	-3.62639	4.25914e-06	0.00215808
Lymphatic_Endo	AMPD1	-4.68096	-4.24642	2.85535e-06	0.00157174
Lymphatic_Endo	MYL1	-4.77926	-2.7824	1.75943e-06	0.000991007
Lymphatic_Endo	MAP4	-4.96194	-2.65622	6.9793e-07	0.000456861
Lymphatic_Endo	ENSSSCG00000052612	-5.07807	-4.03642	3.81286e-07	0.00027161
Lymphatic_Endo	PDE4D	-5.12635	-2.91123	2.95412e-07	0.000231871
Lymphatic_Endo	PDZRN3	-5.31382	-4.75336	1.07353e-07	9.28606e-05
Lymphatic_Endo	SOX6	-5.58784	-5.79565	2.29917e-08	2.65171e-05
Lymphatic_Endo	MYH1	-5.8462	-3.11352	5.02937e-09	6.41112e-06
Lymphatic_Endo	DMD	-6.00061	-4.11987	1.96583e-09	2.80073e-06
Lymphatic_Endo	TRDN	-6.09282	-3.93026	1.10942e-09	1.67938e-06
Lymphatic_Endo	MYH4	-6.27028	-3.39049	3.60408e-10	6.23506e-07
Lymphatic_Endo	CMYA5	-6.43338	-4.41804	1.24794e-10	2.32501e-07
Lymphatic_Endo	ENSSSCG00000036052	-6.5556	-3.40704	5.54167e-11	1.11849e-07
Lymphatic_Endo	MYBPC1	-6.78178	-5.10517	1.18704e-11	2.61364e-08
Lymphatic_Endo	ENSSSCG00000053021	-6.88269	-3.59313	5.8733e-12	1.42251e-08
Lymphatic_Endo	PDLIM3	-6.92705	-3.67064	4.29693e-12	1.27573e-08
Lymphatic_Endo	ENSSSCG00000038561	-8.17885	-5.1324	2.8657e-16	1.15679e-12
Lymphatic_Endo	NEB	-9.62159	-4.94039	6.4824e-22	7.85019e-18
Lymphatic_Endo	ENSSSCG00000061723	-9.81253	-4.86493	9.94436e-23	2.40852e-18
Macrophages	ENSSSCG00000029160	5.54978	2.61808	2.86024e-08	0.00019508
Macrophages	ENSSSCG00000056698	4.90022	1.07845	9.57315e-07	0.00257624
Macrophages	ENSSSCG00000038561	-4.28098	-1.07575	1.86069e-05	0.03219
Macrophages	SORBS1	-4.29141	-1.55544	1.77544e-05	0.03219
Macrophages	ENSSSCG00000042430	-4.33217	-1.82334	1.47649e-05	0.0298005
Macrophages	ENSSSCG00000056610	-4.50715	-2.30878	6.57045e-06	0.0144669
Macrophages	PDZRN3	-4.6573	-2.13963	3.20381e-06	0.00775963
Macrophages	ENSSSCG00000061723	-4.96007	-1.24958	7.04693e-07	0.00213346
Macrophages	MYBPC1	-5.18108	-1.74961	2.20607e-07	0.000763301
Macrophages	ENSSSCG00000036052	-5.42329	-1.58887	5.85121e-08	0.000236194
Macrophages	AMPD1	-5.47927	-2.25249	4.27073e-08	0.000206874
Macrophages	RSAD2	-5.52893	-6.85528	3.22181e-08	0.00019508
Macrophages	SAMD9	-6.07871	-2.72405	1.21151e-09	1.46714e-05
Macrophages	ENSSSCG00000053021	-6.48021	-1.66472	9.15935e-11	2.21839e-06
MUSC	MATN2	21.0851	5.48944	1.09073e-98	2.64176e-94
MUSC	SPARCL1	20.5721	4.58102	4.87622e-94	5.90511e-90
MUSC	SPARC	19.8739	4.03545	6.84078e-88	5.52279e-84
MUSC	ENSSSCG00000035293	17.5128	3.67266	1.14522e-68	5.54744e-65
MUSC	FGL2	17.4187	4.46597	5.9495e-68	2.40161e-64
MUSC	DAG1	16.2174	3.17684	3.79679e-59	1.31369e-55
MUSC	COX3	14.5869	3.01189	3.40205e-48	1.02997e-44
MUSC	COL3A1	13.8253	3.12752	1.79484e-43	4.8301e-40
MUSC	COX2	13.1543	2.90761	1.60752e-39	3.89341e-36
MUSC	COX1	12.9889	2.58936	1.41487e-38	2.85568e-35
MUSC	ITM2B	12.2658	3.26572	1.38277e-34	2.39219e-31
MUSC	GPC3	11.013	2.39319	3.30955e-28	5.34382e-25
MUSC	ANXA2	10.6408	3.06341	1.92408e-26	2.91257e-23
MUSC	PI15	10.6003	3.74508	2.97164e-26	4.23372e-23
MUSC	ENSSSCG00000056698	10.5045	1.77945	8.2374e-26	1.10839e-22
MUSC	CEBPD	10.1818	3.66486	2.39077e-24	3.04761e-21
MUSC	CHODL	10.148	3.00661	3.38134e-24	4.09481e-21
MUSC	PRSS23	9.98869	3.07475	1.70822e-23	1.97014e-20
MUSC	COL4A1	9.88316	2.56094	4.92522e-23	5.42222e-20
MUSC	HSP90B1	9.86671	3.11671	5.80374e-23	6.0954e-20
MUSC	COL15A1	9.8627	2.35672	6.04004e-23	6.0954e-20
MUSC	GSN	9.84155	3.18852	7.45557e-23	7.22296e-20
MUSC	VIM	9.58383	2.95128	9.35154e-22	8.38867e-19
MUSC	ND4	9.46681	2.03253	2.8853e-21	2.49579e-18
MUSC	CDKN1C	9.42527	2.77008	4.2898e-21	3.58272e-18
MUSC	ENSSSCG00000017164	9.40011	2.68892	5.45048e-21	4.40036e-18
MUSC	IGFBP7	9.3874	3.13296	6.14993e-21	4.80488e-18
MUSC	HSP90AA1	9.31653	3.1038	1.20211e-20	9.09843e-18
MUSC	LTBP4	9.22937	3.24294	2.72223e-20	1.93919e-17
MUSC	OLFML2A	9.14013	3.335	6.23787e-20	4.3166e-17
MUSC	IGFBP5	9.00866	3.0924	2.08599e-19	1.36548e-16
MUSC	SERPING1	8.95467	3.80332	3.40744e-19	2.1718e-16
MUSC	SEPTIN7	8.7821	2.35648	1.60444e-18	9.96399e-16
MUSC	REEP5	8.56705	3.19276	1.06173e-17	6.27197e-15
MUSC	C1QTNF3	8.41346	2.85606	3.98094e-17	2.19133e-14
MUSC	HMCN2	8.33614	1.8199	7.67534e-17	4.13104e-14
MUSC	ENSSSCG00000004489	8.27589	2.51391	1.27498e-16	6.57021e-14
MUSC	ZFP36L2	8.17541	3.11838	2.94849e-16	1.45739e-13
MUSC	CYTB	8.15626	1.85633	3.45557e-16	1.67388e-13
MUSC	TGFBR3	7.98526	2.78552	1.40228e-15	6.65944e-13
MUSC	UBB	7.8907	2.89082	3.00489e-15	1.39958e-12
MUSC	SERPINH1	7.78431	3.01248	7.00968e-15	3.14397e-12
MUSC	ENSSSCG00000029160	7.34679	2.56796	2.03024e-13	8.19538e-11
MUSC	LAMC1	7.29829	1.70565	2.91441e-13	1.15716e-10
MUSC	FBLN2	7.24292	3.87832	4.39133e-13	1.71545e-10
MUSC	COL14A1	7.21976	2.68334	5.20802e-13	2.00219e-10
MUSC	TSHR	7.14314	2.1062	9.12239e-13	3.45225e-10
MUSC	FSTL1	7.08985	3.27543	1.34255e-12	4.92675e-10
MUSC	FAM180A	6.95089	2.79508	3.62983e-12	1.24129e-09
MUSC	CNN3	6.95054	2.52006	3.63881e-12	1.24129e-09
MUSC	TSPAN3	6.86696	2.23793	6.5585e-12	2.15445e-09
MUSC	RPLP1	6.86644	1.73582	6.58255e-12	2.15445e-09
MUSC	ENSSSCG00000004207	6.85581	1.99458	7.09076e-12	2.28984e-09
MUSC	CHRDL1	6.77145	2.87765	1.27502e-11	3.95911e-09
MUSC	TXNIP	6.75778	1.51399	1.40126e-11	4.29603e-09
MUSC	CALM1	6.73505	1.71272	1.63873e-11	4.96124e-09
MUSC	MARCKS	6.65695	3.23173	2.79566e-11	8.16278e-09
MUSC	CCDC80	6.65686	3.14093	2.79732e-11	8.16278e-09
MUSC	ABI3BP	6.64058	2.2931	3.12447e-11	9.00888e-09
MUSC	NOTCH3	6.63013	2.55783	3.35382e-11	9.55642e-09
MUSC	CST3	6.53923	3.09502	6.18342e-11	1.74142e-08
MUSC	HES1	6.46584	3.03974	1.0074e-10	2.8045e-08
MUSC	OLFML2B	6.31712	1.70289	2.66474e-10	7.17112e-08
MUSC	CANX	6.28891	2.70202	3.19693e-10	8.50874e-08
MUSC	RPL23	6.1927	2.37616	5.91404e-10	1.52381e-07
MUSC	GPX3	6.15231	3.05273	7.63647e-10	1.92662e-07
MUSC	CD81	6.12862	2.52645	8.8643e-10	2.21333e-07
MUSC	PDK4	6.0251	1.29327	1.69006e-09	4.09333e-07
MUSC	EIF1	6.01239	2.18721	1.82811e-09	4.38384e-07
MUSC	PTMA	5.916	2.01021	3.29859e-09	7.68191e-07
MUSC	COL4A2	5.90634	1.8775	3.49795e-09	8.0686e-07
MUSC	FSCN1	5.85575	3.3334	4.74856e-09	1.08334e-06
MUSC	ATP6	5.85445	1.21872	4.78603e-09	1.08334e-06
MUSC	EEF2	5.83834	2.09264	5.2724e-09	1.18238e-06
MUSC	ITGB1	5.76172	1.66831	8.32617e-09	1.83327e-06
MUSC	TMEM52	5.6891	3.98924	1.27708e-08	2.78656e-06
MUSC	LAMB1	5.65088	2.18267	1.59627e-08	3.45194e-06
MUSC	CD63	5.62842	2.40311	1.8187e-08	3.89814e-06
MUSC	COL5A3	5.6191	2.33988	1.91953e-08	4.07816e-06
MUSC	LGALS1	5.5935	2.24953	2.22533e-08	4.68673e-06
MUSC	HSPA8	5.58393	2.08474	2.35149e-08	4.90974e-06
MUSC	NCAM1	5.54361	1.59993	2.96292e-08	6.08152e-06
MUSC	SERF2	5.48806	2.65037	4.06362e-08	8.27067e-06
MUSC	HSPA5	5.45367	2.43332	4.934e-08	9.95847e-06
MUSC	PCOLCE	5.43548	2.53066	5.46506e-08	1.09391e-05
MUSC	CALU	5.38184	1.95	7.37277e-08	1.45178e-05
MUSC	PBXIP1	5.37949	2.31789	7.46969e-08	1.459e-05
MUSC	ENSSSCG00000008898	5.36765	4.06888	7.97694e-08	1.54561e-05
MUSC	ENSSSCG00000036350	5.35929	1.18769	8.35493e-08	1.606e-05
MUSC	IGSF3	5.34397	1.95348	9.09342e-08	1.73419e-05
MUSC	ENSSSCG00000017202	5.34179	2.67923	9.20331e-08	1.74144e-05
MUSC	CYBRD1	5.30714	2.12577	1.1136e-07	2.07473e-05
MUSC	ENSSSCG00000062187	5.29625	1.60005	1.18203e-07	2.16884e-05
MUSC	ENSSSCG00000052432	5.24863	2.69298	1.53237e-07	2.76969e-05
MUSC	APOE	5.24393	5.39096	1.57195e-07	2.8202e-05
MUSC	APP	5.14632	1.61923	2.65642e-07	4.69624e-05
MUSC	PAM	5.13857	1.80958	2.76832e-07	4.8586e-05
MUSC	LAMP2	5.12543	2.08471	2.96865e-07	5.13576e-05
MUSC	PSAP	5.07693	1.96442	3.83583e-07	6.58892e-05
MUSC	ND1	5.06674	1.60281	4.04681e-07	6.8541e-05
MUSC	CP	5.03653	3.16787	4.74047e-07	7.9732e-05
MUSC	ENSSSCG00000036669	4.98089	1.99249	6.32913e-07	0.000105089
MUSC	RCN1	4.98072	2.81728	6.33483e-07	0.000105089
MUSC	SPATS2L	4.94946	1.56713	7.44188e-07	0.000120968
MUSC	GLT8D2	4.92064	2.30473	8.62605e-07	0.000139282
MUSC	GAPDH	4.90793	1.2392	9.20423e-07	0.000147633
MUSC	ENSSSCG00000025928	4.89574	2.41511	9.79358e-07	0.000156053
MUSC	ENSSSCG00000013889	4.84872	2.04025	1.24258e-06	0.000194163
MUSC	MXRA8	4.84455	2.80878	1.26902e-06	0.000197023
MUSC	ND5	4.84089	1.55347	1.2926e-06	0.000199406
MUSC	ENSSSCG00000035904	4.82513	2.28414	1.39913e-06	0.000214473
MUSC	COL5A1	4.7432	1.9313	2.1037e-06	0.000318448
MUSC	ENSSSCG00000014540	4.73519	2.08679	2.18852e-06	0.00032923
MUSC	CLSTN1	4.71116	2.63263	2.46314e-06	0.000365995
MUSC	ENSSSCG00000015545	4.69026	1.66173	2.72857e-06	0.000398786
MUSC	FBN1	4.68991	1.8662	2.73322e-06	0.000398786
MUSC	SEC62	4.66884	2.21393	3.02902e-06	0.000439298
MUSC	TGFBR1	4.61503	2.3083	3.9303e-06	0.000566619
MUSC	PTGIS	4.59362	2.12317	4.35631e-06	0.000620647
MUSC	CD9	4.57098	2.44132	4.85453e-06	0.000687583
MUSC	FGFR4	4.56549	1.95754	4.98322e-06	0.000701708
MUSC	CD151	4.5365	2.34458	5.71957e-06	0.000796138
MUSC	ACTG1	4.49889	1.91526	6.83105e-06	0.000945418
MUSC	LAPTM4A	4.48443	2.18026	7.31082e-06	0.000994765
MUSC	RELL1	4.48234	2.4626	7.3828e-06	0.000998946
MUSC	PPIB	4.46963	2.56796	7.83547e-06	0.00104848
MUSC	HEYL	4.46685	1.90954	7.93817e-06	0.00105639
MUSC	SPRY1	4.44769	1.37546	8.67987e-06	0.00114878
MUSC	CD164	4.41809	2.0874	9.95784e-06	0.00131076
MUSC	COL8A1	4.38448	3.80453	1.16264e-05	0.00150584
MUSC	FKBP9	4.37856	2.31151	1.19467e-05	0.00153909
MUSC	TOB2	4.35784	1.70029	1.31355e-05	0.00167443
MUSC	RPS27	4.35618	1.58352	1.32351e-05	0.00167829
MUSC	ACTN4	4.33363	1.68312	1.4667e-05	0.00183982
MUSC	ENSSSCG00000016737	4.32997	2.45702	1.49127e-05	0.00185223
MUSC	ENSSSCG00000009327	4.29793	1.72689	1.72398e-05	0.00211954
MUSC	ANXA5	4.28313	2.68866	1.84281e-05	0.00225419
MUSC	FGFR1	4.27773	2.49696	1.88806e-05	0.00229793
MUSC	GLG1	4.26729	1.48918	1.97866e-05	0.00238424
MUSC	SLC25A6	4.26415	2.38552	2.00664e-05	0.00240598
MUSC	ENSSSCG00000033697	4.26032	1.66845	2.04135e-05	0.00243554
MUSC	SPPL2A	4.25684	1.89861	2.07339e-05	0.00244964
MUSC	TMEM59	4.23054	1.97782	2.33128e-05	0.00274096
MUSC	LOXL1	4.17482	2.58566	2.98223e-05	0.00347258
MUSC	TMED10	4.14678	1.98141	3.37179e-05	0.0038888
MUSC	RPL29	4.13625	2.43544	3.53031e-05	0.00405232
MUSC	PCOLCE2	4.09942	1.86813	4.1419e-05	0.0046877
MUSC	LAMB2	4.08253	2.13789	4.45486e-05	0.00499522
MUSC	GPX1	4.07156	3.2889	4.67e-05	0.00516472
MUSC	COL5A2	4.0282	1.47705	5.62063e-05	0.00613206
MUSC	PDIA3	4.0046	2.70262	6.21222e-05	0.00665752
MUSC	CD82	3.99825	2.1292	6.38138e-05	0.00680868
MUSC	HSP90AB1	3.99459	2.85567	6.48067e-05	0.00688429
MUSC	UBC	3.88767	1.87434	0.000101211	0.0104312
MUSC	RAMP2	3.87104	4.26092	0.000108372	0.011075
MUSC	ENSSSCG00000009146	3.85728	1.59232	0.000114655	0.0116438
MUSC	COL1A2	3.85223	1.59005	0.000117046	0.0117629
MUSC	ND2	3.84588	1.36347	0.000120122	0.0120222
MUSC	ANGPTL4	3.84109	2.8337	0.00012249	0.0122087
MUSC	OAZ1	3.83821	2.0422	0.000123932	0.0122864
MUSC	EMP1	3.82472	2.77639	0.000130921	0.0128377
MUSC	CALR	3.81941	2.17907	0.000133772	0.0130644
MUSC	PDLIM4	3.78528	2.42244	0.000153537	0.0147877
MUSC	TMSB4X	3.78014	2.18171	0.00015674	0.0149446
MUSC	CTSH	3.77918	2.05852	0.000157344	0.0149446
MUSC	PTPRG	3.77918	1.73393	0.000157344	0.0149446
MUSC	ENSSSCG00000011272	3.769	1.56327	0.000163906	0.0154675
MUSC	ENSSSCG00000058182	3.76821	3.59292	0.000164421	0.0154675
MUSC	PAX7	3.76403	1.03785	0.000167195	0.015591
MUSC	PPP1R14B	3.76316	2.29455	0.000167778	0.015591
MUSC	ENSSSCG00000062032	3.76281	2.03022	0.000168012	0.015591
MUSC	CFL1	3.74923	2.77975	0.000177378	0.0163973
MUSC	LTBP3	3.74	2.1606	0.000184019	0.0169465
MUSC	RPS3	3.71231	1.8697	0.000205373	0.0187832
MUSC	RET	3.71214	1.67366	0.000205514	0.0187832
MUSC	FAM3C	3.69351	2.01094	0.000221182	0.0201392
MUSC	ENSSSCG00000013064	3.68863	2.67839	0.000225463	0.0204521
MUSC	HSPG2	3.67496	1.23514	0.000237885	0.0214185
MUSC	ZFP36L1	3.66861	1.42801	0.000243876	0.0218766
MUSC	IL6ST	3.65885	1.23506	0.000253345	0.0225819
MUSC	ENSSSCG00000034617	3.65859	1.94994	0.000253603	0.0225819
MUSC	EIF4G2	3.64841	1.28725	0.000263872	0.0233247
MUSC	NUCKS1	3.64405	2.01452	0.000268378	0.0235511
MUSC	PLAC9	3.635	2.53428	0.000277983	0.0242185
MUSC	ENSSSCG00000030241	3.6289	3.16071	0.000284628	0.0247086
MUSC	ATXN7L3B	3.61079	2.62466	0.000305262	0.0262355
MUSC	RPS15	3.61062	1.66114	0.000305467	0.0262355
MUSC	TUBA1B	3.60409	2.41929	0.00031325	0.0268089
MUSC	TM4SF1	3.60148	2.83529	0.000316415	0.0269844
MUSC	ITM2C	3.59094	3.91624	0.000329485	0.0279399
MUSC	PLOD1	3.57318	2.26311	0.000352672	0.0297621
MUSC	NPTN	3.57118	1.69118	0.00035538	0.0298326
MUSC	EIF4A2	3.56334	1.14864	0.000366164	0.030581
MUSC	ENSSSCG00000054189	3.56151	1.35791	0.000368724	0.030689
MUSC	ABCD3	3.55751	2.31154	0.00037439	0.0310539
MUSC	NREP	3.53713	1.20559	0.000404495	0.0333227
MUSC	CRYAB	3.53531	2.05676	0.000407304	0.0334404
MUSC	SGCE	3.52999	2.56479	0.000415569	0.0340036
MUSC	NFIC	3.52181	1.32175	0.000428612	0.0349528
MUSC	P4HA2	3.50283	2.0385	0.000460345	0.0372895
MUSC	RHCG	3.49221	2.09475	0.000479047	0.0384172
MUSC	ENO1	3.48733	2.08714	0.000487867	0.0388689
MUSC	EHD2	3.44946	1.89917	0.000561717	0.0443152
MUSC	PKM	3.44118	1.03188	0.000579173	0.0453966
MUSC	PCDHGA4	3.43526	1.23306	0.000591976	0.0461018
MUSC	PDIA6	3.42926	2.38734	0.000605237	0.0469835
MUSC	LMAN1	3.42281	2.27766	0.000619766	0.0478049
MUSC	MYOM2	-3.42464	-1.9801	0.00061561	0.047636
MUSC	AUH	-3.4391	-2.93678	0.000583662	0.0456009
MUSC	CTNNA3	-3.4424	-2.44207	0.000576569	0.0453393
MUSC	MAP4K3	-3.45651	-2.18185	0.000547221	0.0433127
MUSC	CAPN3	-3.45964	-2.20328	0.000540891	0.0429521
MUSC	BCAS3	-3.49134	-2.43309	0.000480611	0.0384172
MUSC	CKM	-3.4943	-1.11014	0.000475313	0.0382461
MUSC	WWP1	-3.4983	-3.16938	0.000468232	0.0378019
MUSC	NOS1	-3.51258	-3.41391	0.000443777	0.0360681
MUSC	PEBP4	-3.57074	-4.94438	0.000355972	0.0298326
MUSC	SLN	-3.59059	-1.6185	0.000329926	0.0279399
MUSC	CEP85L	-3.62681	-1.96026	0.00028694	0.0248203
MUSC	CACNA2D1	-3.63604	-2.18775	0.000276858	0.0242076
MUSC	AKAP9	-3.64693	-1.05862	0.000265396	0.0233741
MUSC	ACTA1	-3.65328	-1.14717	0.000258909	0.0229699
MUSC	ZBTB16	-3.68323	-1.41037	0.000230294	0.0208124
MUSC	ACTN2	-3.76769	-2.05875	0.000164765	0.0154675
MUSC	MAST4	-3.78475	-3.16428	0.00015386	0.0147877
MUSC	ASB4	-3.78493	-3.68329	0.000153752	0.0147877
MUSC	ENSSSCG00000015565	-3.80321	-1.60176	0.000142831	0.0138931
MUSC	SAMD4A	-3.8282	-1.88534	0.000129083	0.0127089
MUSC	PPM1L	-3.83752	-2.34519	0.000124284	0.0122864
MUSC	RORA	-3.85545	-2.38787	0.000115515	0.0116574
MUSC	EFCAB7	-3.85676	-1.75142	0.0001149	0.0116438
MUSC	EIF4G3	-3.878	-1.35948	0.000105317	0.0108084
MUSC	YBX3	-3.89342	-1.50284	9.88426e-05	0.0102306
MUSC	SGCD	-3.91797	-2.52471	8.92983e-05	0.00928242
MUSC	MYBPC2	-3.92493	-1.72593	8.67535e-05	0.00905676
MUSC	MEF2C	-3.94775	-3.19423	7.88905e-05	0.00830751
MUSC	TACC2	-3.96464	-2.15588	7.35077e-05	0.00777448
MUSC	UBR3	-4.00713	-1.54853	6.1462e-05	0.00661604
MUSC	JPH1	-4.00939	-1.96587	6.08758e-05	0.0065822
MUSC	NRAP	-4.02419	-3.39494	5.71714e-05	0.00620937
MUSC	ENSSSCG00000061957	-4.04883	-3.24359	5.14739e-05	0.00564117
MUSC	RNF150	-4.05467	-2.64326	5.02061e-05	0.00552724
MUSC	GPCPD1	-4.0726	-3.35937	4.6491e-05	0.00516472
MUSC	CAP2	-4.07539	-2.53493	4.59378e-05	0.00512725
MUSC	TTLL11	-4.09054	-3.16486	4.30375e-05	0.00484822
MUSC	LPIN1	-4.10743	-2.63932	4.00089e-05	0.00454936
MUSC	PHKA1	-4.12136	-2.18526	3.76643e-05	0.00430297
MUSC	DCAF6	-4.1608	-1.76548	3.17133e-05	0.0036751
MUSC	MAP4	-4.19563	-1.37895	2.72116e-05	0.00318389
MUSC	RCAN2	-4.25719	-2.10894	2.07017e-05	0.00244964
MUSC	SVIL	-4.26781	-2.7797	1.97403e-05	0.00238424
MUSC	ENSSSCG00000034677	-4.30734	-2.74398	1.65232e-05	0.0020418
MUSC	ADCY2	-4.33259	-4.6759	1.47368e-05	0.00183982
MUSC	TXLNB	-4.33973	-2.79803	1.42661e-05	0.00179961
MUSC	RBFOX1	-4.37464	-1.48477	1.21633e-05	0.00155871
MUSC	ASB2	-4.39127	-2.63446	1.12691e-05	0.0014674
MUSC	GANC	-4.40651	-3.26834	1.05051e-05	0.00137532
MUSC	IMMP2L	-4.47433	-2.41338	7.66503e-06	0.00103137
MUSC	PDLIM5	-4.4914	-2.07395	7.07572e-06	0.000968214
MUSC	AKAP6	-4.49645	-4.0945	6.90981e-06	0.000950884
MUSC	ZHX2	-4.55322	-3.41184	5.28319e-06	0.000739647
MUSC	MYOM1	-4.6025	-2.71356	4.17456e-06	0.000598272
MUSC	PPP3CA	-4.69714	-2.29824	2.6383e-06	0.000389632
MUSC	DST	-4.72413	-1.37384	2.31102e-06	0.000345512
MUSC	ENSSSCG00000056610	-4.80066	-1.9731	1.58141e-06	0.000240892
MUSC	PDE4B	-4.86649	-3.16977	1.136e-06	0.000178661
MUSC	ENSSSCG00000038455	-4.88564	-3.00547	1.03093e-06	0.000163196
MUSC	CLIP1	-4.97193	-1.98337	6.62911e-07	0.000108484
MUSC	ENSSSCG00000036948	-4.97262	-2.84663	6.60533e-07	0.000108484
MUSC	RFX7	-5.0677	-2.75492	4.0265e-07	6.8541e-05
MUSC	ANKRD23	-5.12621	-2.07813	2.95633e-07	5.13576e-05
MUSC	USP25	-5.23548	-2.49041	1.64556e-07	2.93056e-05
MUSC	MYH4	-5.26421	-1.81835	1.40791e-07	2.56389e-05
MUSC	DTNA	-5.30496	-2.74262	1.12697e-07	2.08361e-05
MUSC	SSBP2	-5.32995	-2.44871	9.82404e-08	1.84448e-05
MUSC	PTPN4	-5.40161	-2.49651	6.60469e-08	1.31119e-05
MUSC	MLIP	-5.5646	-1.9249	2.62759e-08	5.43934e-06
MUSC	ENSSSCG00000042430	-5.7901	-3.40905	7.03433e-09	1.56304e-06
MUSC	MEF2A	-5.92036	-2.62529	3.21245e-09	7.55393e-07
MUSC	SSH2	-5.97712	-3.44876	2.2711e-09	5.39276e-07
MUSC	SOX6	-6.07203	-2.2505	1.26304e-09	3.08999e-07
MUSC	PDE4D	-6.09232	-1.6488	1.11289e-09	2.75043e-07
MUSC	MYOT	-6.17938	-2.14108	6.43524e-10	1.64065e-07
MUSC	EYA4	-6.19549	-3.25519	5.81036e-10	1.51319e-07
MUSC	PDZRN3	-6.27194	-3.45128	3.56585e-10	9.38748e-08
MUSC	AMPD1	-6.32871	-3.59851	2.47227e-10	6.72792e-08
MUSC	TEAD1	-6.37424	-2.00456	1.83871e-10	5.06062e-08
MUSC	PDE4DIP	-6.69099	-2.20952	2.21659e-11	6.62788e-09
MUSC	PDE7B	-6.79104	-2.86705	1.11332e-11	3.50188e-09
MUSC	MYPN	-6.7933	-3.7407	1.09598e-11	3.49271e-09
MUSC	ENSSSCG00000053021	-6.91859	-2.34506	4.56161e-12	1.53447e-09
MUSC	RYR1	-6.9825	-2.90434	2.89977e-12	1.01786e-09
MUSC	PDLIM3	-7.00583	-2.0458	2.45522e-12	8.74493e-10
MUSC	ENSSSCG00000036052	-7.03657	-2.66097	1.97034e-12	7.12263e-10
MUSC	ENSSSCG00000052612	-7.09212	-2.52643	1.32076e-12	4.92137e-10
MUSC	CMYA5	-7.3474	-2.62285	2.021e-13	8.19538e-11
MUSC	FBXO32	-7.41096	-3.80674	1.25389e-13	5.23609e-11
MUSC	FILIP1L	-7.45136	-3.60544	9.23839e-14	3.92551e-11
MUSC	MYL1	-7.67774	-2.43101	1.61926e-14	7.0033e-12
MUSC	DMD	-7.70621	-2.79729	1.29613e-14	5.70769e-12
MUSC	SORBS1	-7.84787	-4.71932	4.23177e-15	1.93384e-12
MUSC	MBNL1	-8.1977	-2.50847	2.45021e-16	1.23633e-13
MUSC	MYBPC1	-8.30636	-3.68983	9.86781e-17	5.19562e-14
MUSC	MYH1	-8.44968	-2.83321	2.92105e-17	1.6453e-14
MUSC	OBSCN	-8.51899	-3.47983	1.60957e-17	9.28188e-15
MUSC	ENSSSCG00000038561	-8.75006	-2.91747	2.13233e-18	1.29113e-15
MUSC	TRDN	-9.05471	-2.97992	1.36926e-19	9.21209e-17
MUSC	FILIP1	-9.24618	-3.94177	2.32667e-20	1.70764e-17
MUSC	ENSSSCG00000056754	-9.75727	-2.21256	1.71724e-22	1.59967e-19
MUSC	ENSSSCG00000061723	-12.6213	-3.44455	1.61187e-36	3.00303e-33
MUSC	NEB	-13.1165	-3.74356	2.64823e-39	5.83091e-36
MUSC	ENSSSCG00000048856	-18.4714	-3.16892	3.51065e-76	2.1257e-72
Myo_I	XIRP2	23.4	1.49854	4.26971e-121	1.03412e-116
Myo_I	ROCK2	13.1131	1.10889	2.77208e-39	8.39246e-36
Myo_I	LPL	11.2887	1.86858	1.49191e-29	3.01118e-26
Myo_I	TEX9	7.56899	1.52056	3.76129e-14	2.53051e-11
Myo_I	CKMT2	7.52491	1.195	5.27575e-14	3.27638e-11
Myo_I	ABHD2	6.86547	1.07509	6.62708e-12	3.14722e-09
Myo_I	ENSSSCG00000052432	6.83047	2.46044	8.46344e-12	3.94201e-09
Myo_I	ENSSSCG00000033894	6.37312	2.12428	1.85226e-10	7.35439e-08
Myo_I	ABRA	5.63212	1.12433	1.78005e-08	5.45733e-06
Myo_I	MDGA2	5.36072	2.06424	8.28907e-08	2.15872e-05
Myo_I	ACO2	4.5404	1.00547	5.61467e-06	0.00103807
Myo_I	HS6ST3	4.41011	2.30182	1.03319e-05	0.00177474
Myo_I	LMNTD1	4.07781	1.39709	4.54613e-05	0.00625609
Myo_I	ENSSSCG00000063479	3.9243	1.30767	8.69822e-05	0.0112059
Myo_I	ENSSSCG00000028572	3.90245	1.48726	9.52237e-05	0.0118273
Myo_I	ENSSSCG00000060989	3.84344	2.05923	0.000121324	0.014334
Myo_I	RETSAT	3.64385	1.21564	0.000268594	0.0282842
Myo_I	CTSC	3.50736	1.82189	0.000452571	0.0440211
Myo_I	SYNE2	-3.50007	-1.15285	0.000465128	0.0448015
Myo_I	ENSSSCG00000030362	-3.50589	-1.13148	0.000455079	0.044088
Myo_I	TRIM55	-3.53283	-1.36348	0.000411141	0.0403151
Myo_I	LDAF1	-3.58784	-1.19946	0.000333425	0.0335085
Myo_I	ENSSSCG00000022331	-3.59345	-1.43107	0.000326329	0.0330699
Myo_I	SLC8A3	-3.60225	-1.20155	0.000315472	0.032376
Myo_I	ESRRG	-3.72601	-1.24271	0.000194532	0.0211859
Myo_I	ENSSSCG00000048207	-3.73147	-1.11737	0.000190364	0.0209573
Myo_I	PPP1R3B	-3.80199	-1.02406	0.00014354	0.0163987
Myo_I	ANO6	-3.82759	-1.50654	0.000129405	0.015141
Myo_I	ENSSSCG00000036538	-3.85209	-2.24267	0.000117113	0.0139728
Myo_I	OSBPL6	-3.85662	-1.11458	0.000114967	0.0138532
Myo_I	CCDC6	-3.89226	-1.29141	9.93132e-05	0.0122723
Myo_I	ENSSSCG00000011729	-3.91526	-1.1645	9.03053e-05	0.0113563
Myo_I	ITGB8	-4.0889	-1.11735	4.33432e-05	0.00603318
Myo_I	PDGFC	-4.09032	-1.12364	4.30783e-05	0.00603097
Myo_I	FSD1L	-4.09598	-1.02405	4.2038e-05	0.00591954
Myo_I	MTUS1	-4.16047	-1.20456	3.17595e-05	0.00457866
Myo_I	GPCPD1	-4.19484	-2.51412	2.73059e-05	0.00410061
Myo_I	SLC44A1	-4.20097	-1.15839	2.65778e-05	0.00402321
Myo_I	SOBP	-4.42717	-1.50487	9.54794e-06	0.00166368
Myo_I	GPD2	-4.43595	-1.62315	9.16662e-06	0.00162055
Myo_I	ITIH4	-4.4416	-1.07972	8.92939e-06	0.00159022
Myo_I	RSC1A1	-4.50293	-1.22779	6.70233e-06	0.00122053
Myo_I	AHI1	-4.70895	-1.23457	2.48996e-06	0.000498404
Myo_I	TMEM140	-4.83183	-1.06157	1.35283e-06	0.00028996
Myo_I	DOCK9	-4.92142	-2.55385	8.5917e-07	0.000192677
Myo_I	ACVR1	-5.01096	-1.26967	5.41604e-07	0.000123042
Myo_I	ENSSSCG00000006725	-5.062	-1.01854	4.14885e-07	9.66204e-05
Myo_I	TRNAU1AP	-5.1893	-1.08024	2.11089e-07	5.16421e-05
Myo_I	IKZF2	-5.20004	-1.42946	1.99242e-07	4.92412e-05
Myo_I	METTL21EP	-5.31843	-3.32476	1.04665e-07	2.66842e-05
Myo_I	ZFHX4	-5.5721	-1.09392	2.5169e-08	7.3445e-06
Myo_I	ENO3	-5.67524	-1.02492	1.38498e-08	4.35638e-06
Myo_I	MAST4	-5.97718	-1.64903	2.27038e-09	7.5327e-07
Myo_I	NEDD4L	-5.97984	-1.55146	2.23355e-09	7.51343e-07
Myo_I	STAT5B	-6.01253	-1.09069	1.82645e-09	6.31952e-07
Myo_I	FAM13C	-6.02569	-1.53405	1.6839e-09	5.91073e-07
Myo_I	DUSP10	-6.10954	-2.0901	9.99189e-10	3.72313e-07
Myo_I	PYGO1	-6.19023	-1.38513	6.00762e-10	2.27351e-07
Myo_I	ENSSSCG00000061621	-6.58649	-1.42204	4.50345e-11	1.91357e-08
Myo_I	MAP2K6	-6.66805	-2.56159	2.59225e-11	1.16267e-08
Myo_I	PLCL2	-6.93809	-1.0833	3.97423e-12	1.9644e-09
Myo_I	MYH1	-7.21217	-1.0957	5.50683e-13	2.89947e-10
Myo_I	NFIB	-7.55143	-1.38062	4.30522e-14	2.81817e-11
Myo_I	ABCC9	-7.63776	-1.16228	2.21042e-14	1.52961e-11
Myo_I	GRB10	-7.7603	-1.10977	8.47284e-15	6.03565e-12
Myo_I	RNF150	-8.20488	-1.82272	2.30815e-16	1.86344e-13
Myo_I	LMOD3	-8.66837	-1.0704	4.38353e-18	3.93219e-15
Myo_I	TBC1D4	-8.8767	-1.07789	6.8872e-19	6.67232e-16
Myo_I	GAPDH	-9.17331	-1.41406	4.58723e-20	4.83055e-17
Myo_I	ERBIN	-9.23355	-1.13275	2.61809e-20	2.88228e-17
Myo_I	APOBEC2	-10.2443	-1.08317	1.25516e-24	1.68889e-21
Myo_I	ZNF638	-10.4773	-1.19287	1.09785e-25	1.56411e-22
Myo_I	EEF1A2	-10.5035	-3.66945	8.32195e-26	1.25974e-22
Myo_I	RBFOX2	-10.6021	-1.1753	2.91321e-26	4.70386e-23
Myo_I	PTPN4	-10.6929	-1.07145	1.09862e-26	1.90061e-23
Myo_I	AMPD1	-12.7383	-1.79604	3.62393e-37	9.75239e-34
Myo_I	ENSSSCG00000056610	-13.1798	-2.34182	1.14699e-39	3.96858e-36
Myo_I	MYL1	-13.3436	-1.33082	1.28988e-40	5.20682e-37
Myo_I	CSRP3	-14.5819	-1.86203	3.66437e-48	2.21878e-44
Myo_I	ENSSSCG00000056754	-19.561	-1.32688	3.32816e-85	4.0304e-81
Myo_IIA	XIRP2	26.3276	2.76643	9.26503e-153	2.24399e-148
Myo_IIA	ABRA	20.8569	3.55328	1.31905e-96	1.59737e-92
Myo_IIA	PDK4	20.0167	1.77203	3.93738e-89	3.17878e-85
Myo_IIA	CRYAB	17.687	2.57797	5.28402e-70	3.19947e-66
Myo_IIA	ACTN2	15.9657	1.4312	2.21583e-57	1.07335e-53
Myo_IIA	PDLIM3	13.7455	1.10284	5.42223e-43	1.64158e-39
Myo_IIA	ENSSSCG00000015565	12.5476	1.26224	4.09654e-36	1.10242e-32
Myo_IIA	ENSSSCG00000058584	12.0488	1.49311	1.96788e-33	4.76619e-30
Myo_IIA	ATP1B1	10.9626	1.0534	5.78125e-28	1.27293e-24
Myo_IIA	TEX9	10.889	1.72817	1.30096e-27	2.62578e-24
Myo_IIA	ANKRD1	10.7233	1.89742	7.91491e-27	1.36928e-23
Myo_IIA	SLC38A2	10.1366	1.24481	3.80187e-24	5.75508e-21
Myo_IIA	DDX5	9.62623	1.37542	6.19582e-22	8.82722e-19
Myo_IIA	SLC25A4	8.3512	1.16826	6.75752e-17	5.45557e-14
Myo_IIA	CKMT2	8.06258	1.37648	7.4701e-16	5.4826e-13
Myo_IIA	BAG3	7.86892	1.6404	3.57718e-15	2.47541e-12
Myo_IIA	LMCD1	7.75101	2.16545	9.11638e-15	5.47574e-12
Myo_IIA	ENSSSCG00000033894	7.44659	1.50452	9.57864e-14	5.04336e-11
Myo_IIA	FLNC	7.02557	1.19189	2.13201e-12	9.74289e-10
Myo_IIA	HSPB1	6.82947	1.34464	8.52301e-12	3.38406e-09
Myo_IIA	PALLD	6.15668	1.03724	7.42876e-10	2.40847e-07
Myo_IIA	ABHD2	6.14609	1.49569	7.94188e-10	2.53095e-07
Myo_IIA	ENSSSCG00000052432	6.1171	2.7564	9.52921e-10	2.99737e-07
Myo_IIA	THRB	5.8912	1.0664	3.83401e-09	1.14642e-06
Myo_IIA	LCLAT1	5.74045	1.84195	9.44278e-09	2.59891e-06
Myo_IIA	UBC	5.55849	1.11498	2.72118e-08	7.01138e-06
Myo_IIA	DUSP1	5.53351	1.53062	3.1389e-08	7.91919e-06
Myo_IIA	PPP1R27	5.46653	1.46491	4.5892e-08	1.12273e-05
Myo_IIA	FRZB	5.39497	1.89382	6.85356e-08	1.59609e-05
Myo_IIA	MYBPH	5.35508	1.97804	8.55174e-08	1.93573e-05
Myo_IIA	SAMD12	5.29905	2.28808	1.16404e-07	2.51723e-05
Myo_IIA	HS6ST3	5.283	3.63969	1.27088e-07	2.72396e-05
Myo_IIA	ATP2A2	5.20054	1.22056	1.98713e-07	4.11353e-05
Myo_IIA	JUN	5.18121	1.10201	2.20453e-07	4.52488e-05
Myo_IIA	PLPP1	4.55574	1.05093	5.22019e-06	0.000869857
Myo_IIA	GADD45G	4.55336	1.87394	5.27948e-06	0.000869857
Myo_IIA	SLC38A4	4.54582	1.23897	5.47207e-06	0.000895497
Myo_IIA	COQ8A	4.52761	1.04404	5.96546e-06	0.000963223
Myo_IIA	BTG2	4.22438	1.93344	2.39597e-05	0.00335435
Myo_IIA	ANKRD2	4.13153	3.49919	3.60355e-05	0.0047955
Myo_IIA	ENSSSCG00000028572	4.10595	2.9392	4.0265e-05	0.00532906
Myo_IIA	MYORG	4.03695	1.25268	5.41506e-05	0.00697621
Myo_IIA	RCAN1	3.92032	2.12818	8.84305e-05	0.010872
Myo_IIA	ENSSSCG00000063479	3.87691	1.63234	0.000105793	0.0126847
Myo_IIA	VEGFA	3.7531	1.04975	0.000174659	0.020144
Myo_IIA	CSE1L	3.74117	1.59447	0.000183166	0.0209193
Myo_IIA	ENAH	3.69062	1.60925	0.000223709	0.0250844
Myo_IIA	RCAN2	3.65577	1.15607	0.000256408	0.0279739
Myo_IIA	ENSSSCG00000063471	3.59993	1.09466	0.000318299	0.0339613
Myo_IIA	NNT	3.59629	1.05295	0.00032279	0.0341397
Myo_IIA	RNF115	3.49581	1.06667	0.00047262	0.048299
Myo_IIA	MAP2K6	-3.48496	-1.81259	0.000492208	0.0498798
Myo_IIA	LRMDA	-3.4919	-1.2148	0.000479603	0.0488066
Myo_IIA	NR3C2	-3.50235	-1.24657	0.000461168	0.0473284
Myo_IIA	ASB16	-3.52883	-1.38411	0.000417408	0.0432035
Myo_IIA	EEF2K	-3.61424	-1.87298	0.000301228	0.0325534
Myo_IIA	EPB41	-3.64991	-1.03218	0.000262332	0.0284918
Myo_IIA	ENSSSCG00000059852	-3.68662	-1.27154	0.000227252	0.025248
Myo_IIA	ANKRD28	-3.7254	-1.28097	0.000195004	0.0220701
Myo_IIA	SYNE2	-3.80845	-1.62741	0.000139838	0.0166024
Myo_IIA	SETD7	-3.89303	-1.01789	9.9001e-05	0.011989
Myo_IIA	IGF1R	-3.91204	-2.36429	9.15185e-05	0.0111948
Myo_IIA	PGM2L1	-3.96336	-1.25688	7.3901e-05	0.00920455
Myo_IIA	BACH2	-3.97433	-1.55709	7.05776e-05	0.00890308
Myo_IIA	WIPF3	-3.98076	-1.31795	6.86966e-05	0.00874327
Myo_IIA	TCEA3	-3.98511	-1.51498	6.74493e-05	0.0086435
Myo_IIA	CXCL12	-4.09598	-1.56762	4.20392e-05	0.00550372
Myo_IIA	PPFIBP2	-4.09681	-1.40912	4.18882e-05	0.00550372
Myo_IIA	CCDC6	-4.13406	-1.55356	3.56408e-05	0.00476918
Myo_IIA	SOBP	-4.13806	-1.92303	3.50254e-05	0.00471286
Myo_IIA	ENSSSCG00000001931	-4.24217	-4.03626	2.21369e-05	0.00313541
Myo_IIA	MAPT	-4.24894	-1.19191	2.14785e-05	0.00306006
Myo_IIA	EGFR	-4.27724	-1.44087	1.89221e-05	0.00276966
Myo_IIA	ENSSSCG00000061621	-4.30604	-1.54492	1.66203e-05	0.00245454
Myo_IIA	PYGO1	-4.31972	-1.38926	1.56225e-05	0.00232133
Myo_IIA	ENSSSCG00000006725	-4.34619	-1.12616	1.38525e-05	0.0020839
Myo_IIA	ENSSSCG00000036538	-4.44945	-1.82125	8.60896e-06	0.0013366
Myo_IIA	FHIP2A	-4.50054	-1.01872	6.77799e-06	0.00108002
Myo_IIA	DLG1	-4.54287	-1.0018	5.54944e-06	0.000902063
Myo_IIA	ZCCHC24	-4.66661	-1.52638	3.06215e-06	0.000525994
Myo_IIA	DUSP26	-4.69132	-1.38553	2.71449e-06	0.00047989
Myo_IIA	FRMD4B	-4.74547	-1.60307	2.0802e-06	0.000373203
Myo_IIA	RAB12	-4.77583	-1.25578	1.78968e-06	0.000323477
Myo_IIA	PRKCA	-4.92825	-1.52366	8.29692e-07	0.000156993
Myo_IIA	IKZF2	-5.00683	-1.58373	5.53323e-07	0.000105523
Myo_IIA	KIAA0408	-5.05181	-1.43242	4.37635e-07	8.54799e-05
Myo_IIA	METTL21EP	-5.12181	-4.3357	3.02622e-07	6.05744e-05
Myo_IIA	WWOX	-5.20362	-1.58029	1.95444e-07	4.08073e-05
Myo_IIA	RSC1A1	-5.3029	-1.59971	1.13979e-07	2.487e-05
Myo_IIA	STAT5B	-5.34187	-1.09463	9.19942e-08	2.04413e-05
Myo_IIA	PEBP4	-5.36752	-1.31889	7.9828e-08	1.824e-05
Myo_IIA	CALM1	-5.45408	-1.01779	4.92274e-08	1.16891e-05
Myo_IIA	NFIB	-5.45597	-1.57127	4.87051e-08	1.16796e-05
Myo_IIA	EEF1A2	-5.51604	-2.91292	3.46718e-08	8.65723e-06
Myo_IIA	KLHL24	-5.6212	-1.01911	1.89631e-08	5.0471e-06
Myo_IIA	NEDD4L	-5.79191	-1.86522	6.95896e-09	1.95984e-06
Myo_IIA	OSBPL6	-5.84152	-2.34542	5.17252e-09	1.52779e-06
Myo_IIA	ASB4	-6.24676	-1.06347	4.1906e-10	1.40967e-07
Myo_IIA	LRRC2	-6.30107	-1.20307	2.95603e-10	1.00838e-07
Myo_IIA	GRB10	-6.31291	-1.49715	2.7384e-10	9.47486e-08
Myo_IIA	TRNAU1AP	-6.38434	-1.46733	1.7214e-10	6.13122e-08
Myo_IIA	LPIN1	-6.87979	-1.16269	5.99413e-12	2.46064e-09
Myo_IIA	ZNF638	-6.89768	-1.03657	5.28585e-12	2.2073e-09
Myo_IIA	ASB2	-6.93084	-1.01416	4.18353e-12	1.77763e-09
Myo_IIA	MYH4	-6.95179	-1.06368	3.60675e-12	1.58828e-09
Myo_IIA	TMEM140	-7.06031	-1.66388	1.66135e-12	7.73808e-10
Myo_IIA	GPCPD1	-7.09105	-3.19728	1.33099e-12	6.44732e-10
Myo_IIA	AKAP6	-7.26842	-1.06613	3.63711e-13	1.83523e-10
Myo_IIA	TXNL1	-7.49335	-1.08024	6.71398e-14	3.61362e-11
Myo_IIA	NOS1	-7.51099	-2.09214	5.86832e-14	3.23024e-11
Myo_IIA	ABCC9	-7.78893	-1.36231	6.75797e-15	4.19687e-12
Myo_IIA	LMOD3	-7.83658	-1.13053	4.6297e-15	3.03058e-12
Myo_IIA	PDZRN3	-7.99086	-1.01717	1.34003e-15	9.54574e-13
Myo_IIA	OGT	-8.14883	-1.00303	3.67464e-16	2.87096e-13
Myo_IIA	GAPDH	-8.46292	-1.24633	2.60768e-17	2.17787e-14
Myo_IIA	GPD2	-8.7568	-2.4305	2.00864e-18	1.80183e-15
Myo_IIA	RNF150	-9.11019	-1.5955	8.22413e-20	8.29952e-17
Myo_IIA	EYA4	-9.11038	-1.41656	8.20914e-20	8.29952e-17
Myo_IIA	DDIT4L	-9.35918	-1.02402	8.0361e-21	8.84701e-18
Myo_IIA	TBC1D4	-9.38994	-1.64729	6.00349e-21	6.92403e-18
Myo_IIA	MEF2A	-10.773	-1.39916	4.61951e-27	8.6065e-24
Myo_IIA	AMPD1	-14.9443	-1.82485	1.69677e-50	5.87081e-47
Myo_IIA	ENSSSCG00000056610	-14.9864	-2.79312	9.00509e-51	3.63506e-47
Myo_IIB	ALDOA	29.569	1.08055	3.7393e-192	1.00629e-188
Myo_IIB	XIRP2	26.4403	1.25324	4.71551e-154	9.51748e-151
Myo_IIB	PDK4	24.6959	1.13269	1.18405e-134	1.59321e-131
Myo_IIB	CRYAB	22.4152	1.9	2.79922e-111	3.08168e-108
Myo_IIB	MYBPH	20.8847	1.93524	7.37159e-97	6.61259e-94
Myo_IIB	ENSSSCG00000033894	20.7923	1.47853	5.08491e-96	4.39845e-93
Myo_IIB	VCL	18.2115	1.33847	4.18537e-74	2.59922e-71
Myo_IIB	CACNG1	18.0217	1.33287	1.31551e-72	7.77111e-70
Myo_IIB	FKBP5	16.6966	1.13704	1.38717e-62	7.46603e-60
Myo_IIB	HSPB1	14.5177	1.54848	9.35594e-48	3.3821e-45
Myo_IIB	TEX9	14.483	1.56756	1.55127e-47	5.52527e-45
Myo_IIB	ABRA	12.9207	2.07753	3.4394e-38	8.76865e-36
Myo_IIB	UBC	12.2866	1.16983	1.06974e-34	2.49126e-32
Myo_IIB	PRKAG3	11.7614	1.47807	6.16664e-32	1.29875e-29
Myo_IIB	HSPA8	11.1467	1.71013	7.43344e-29	1.40179e-26
Myo_IIB	BAG3	8.75331	1.00978	2.07182e-18	2.66912e-16
Myo_IIB	UBB	8.26072	1.03998	1.44793e-16	1.69415e-14
Myo_IIB	MUSK	7.95923	2.63156	1.73111e-15	1.84702e-13
Myo_IIB	ENSSSCG00000004207	7.5951	1.83281	3.0756e-14	3.11678e-12
Myo_IIB	DUSP1	7.51009	1.24636	5.90889e-14	5.79406e-12
Myo_IIB	PPP1R27	7.41373	1.13483	1.22792e-13	1.16628e-11
Myo_IIB	ENSSSCG00000028572	7.41287	2.82591	1.23595e-13	1.16933e-11
Myo_IIB	HSP90AA1	6.40384	1.19379	1.5152e-10	1.13617e-08
Myo_IIB	ENSSSCG00000031706	6.24908	2.01192	4.12878e-10	2.99399e-08
Myo_IIB	RRAD	5.99027	1.48741	2.09491e-09	1.45633e-07
Myo_IIB	ANKRD1	5.86279	1.11623	4.55142e-09	3.0662e-07
Myo_IIB	ZFPM2	5.5164	1.65078	3.46019e-08	2.10039e-06
Myo_IIB	RPL23	5.48096	1.09353	4.23028e-08	2.51738e-06
Myo_IIB	ENSSSCG00000052432	5.37695	2.15218	7.57599e-08	4.43214e-06
Myo_IIB	ENSSSCG00000054646	5.33626	1.0263	9.48859e-08	5.48481e-06
Myo_IIB	MYORG	5.32092	1.03158	1.03241e-07	5.89738e-06
Myo_IIB	CSE1L	5.22105	1.0878	1.7791e-07	9.90571e-06
Myo_IIB	ENSSSCG00000004489	5.16783	1.14864	2.3683e-07	1.30959e-05
Myo_IIB	HSPH1	4.99852	2.01126	5.77715e-07	3.06848e-05
Myo_IIB	DNAJB1	4.58542	1.11036	4.53071e-06	0.000220792
Myo_IIB	GALNT15	4.1146	3.49923	3.87847e-05	0.00166259
Myo_IIB	GADD45G	3.79332	1.08217	0.000148649	0.0059215
Myo_IIB	ZFP36	3.66613	1.74758	0.000246252	0.0093191
Myo_IIB	DNAJA1	3.51538	1.48047	0.00043913	0.0160418
Myo_IIB	HSPE1	3.42105	1.37055	0.000623793	0.0220237
Myo_IIB	BTG2	3.35612	1.25412	0.000790429	0.0274272
Myo_IIB	ENSSSCG00000040056	3.2116	1.06387	0.00131998	0.0437346
Myo_IIB	ENSSSCG00000056393	3.17726	1.13482	0.00148672	0.04866
Myo_IIB	MAP4K4	-3.18158	-1.50613	0.00146472	0.0480698
Myo_IIB	ENSSSCG00000056043	-3.20765	-1.48514	0.00133824	0.0442186
Myo_IIB	EIF4E3	-3.2324	-1.9499	0.00122757	0.0410093
Myo_IIB	CYRIA	-3.25872	-2.33689	0.00111916	0.0375429
Myo_IIB	ENSSSCG00000011106	-3.27286	-2.18921	0.00106465	0.0359636
Myo_IIB	CSRP3	-3.27487	-1.53231	0.0010571	0.0357583
Myo_IIB	WNT5B	-3.28736	-1.0307	0.00101131	0.0344499
Myo_IIB	OAS2	-3.29579	-2.04654	0.000981462	0.0335749
Myo_IIB	AGBL1	-3.30338	-2.06576	0.000955269	0.0327251
Myo_IIB	ENSSSCG00000060280	-3.34618	-1.96814	0.000819336	0.0282683
Myo_IIB	BHLHE40	-3.35152	-1.21191	0.00080368	0.0278471
Myo_IIB	SLC1A3	-3.37479	-1.0515	0.000738712	0.0257433
Myo_IIB	ADAM19	-3.50465	-2.21836	0.000457208	0.016627
Myo_IIB	PHYH	-3.52492	-1.0191	0.000423613	0.0155689
Myo_IIB	PFKFB3	-3.67052	-1.9088	0.000242058	0.00917473
Myo_IIB	ENSSSCG00000059103	-3.75068	-1.9179	0.000176354	0.0068781
Myo_IIB	IRF2BP2	-3.75814	-1.04154	0.000171181	0.00670873
Myo_IIB	FAM184B	-3.92956	-1.42588	8.51024e-05	0.00347585
Myo_IIB	P4HA3	-3.9467	-1.29887	7.92342e-05	0.00324713
Myo_IIB	RASGEF1B	-4.07519	-1.78287	4.59775e-05	0.00194341
Myo_IIB	ENSSSCG00000011317	-4.08155	-1.33872	4.47363e-05	0.00190409
Myo_IIB	BIRC3	-4.10734	-1.15848	4.00242e-05	0.00170968
Myo_IIB	ENTREP1	-4.11116	-1.29285	3.93674e-05	0.00168459
Myo_IIB	CTSC	-4.16988	-1.22569	3.04757e-05	0.00132756
Myo_IIB	FOXP2	-4.17664	-2.57804	2.95842e-05	0.00129337
Myo_IIB	ARRDC3	-4.18939	-1.21163	2.79703e-05	0.00122948
Myo_IIB	MARCHF8	-4.21128	-1.15823	2.53932e-05	0.00112436
Myo_IIB	ENSSSCG00000032953	-4.22032	-1.14632	2.43952e-05	0.00108215
Myo_IIB	SLC16A9	-4.24325	-1.2714	2.20309e-05	0.00098448
Myo_IIB	MTMR1	-4.25012	-1.25545	2.13656e-05	0.000956515
Myo_IIB	MXI1	-4.2569	-1.12684	2.07282e-05	0.000929696
Myo_IIB	SHLD1	-4.26078	-1.05112	2.03717e-05	0.000915406
Myo_IIB	CREB5	-4.28158	-1.78576	1.85568e-05	0.000840085
Myo_IIB	ENSSSCG00000051207	-4.3189	-1.06613	1.56805e-05	0.000715222
Myo_IIB	PDGFC	-4.32463	-1.09937	1.5279e-05	0.000699541
Myo_IIB	ESRRG	-4.45633	-2.50277	8.33741e-06	0.00039363
Myo_IIB	TMEM120B	-4.5287	-1.09023	5.93469e-06	0.000285762
Myo_IIB	RNF149	-4.57356	-1.00687	4.79512e-06	0.000232741
Myo_IIB	PRKCQ	-4.67134	-1.09115	2.99247e-06	0.000148216
Myo_IIB	ENSSSCG00000048207	-4.69407	-1.16613	2.6782e-06	0.000133195
Myo_IIB	CADM1	-4.70713	-1.56342	2.5123e-06	0.00012546
Myo_IIB	ENSSSCG00000058462	-4.72195	-1.92939	2.33591e-06	0.000116892
Myo_IIB	ENSSSCG00000014242	-4.75425	-1.69733	1.99182e-06	0.000100295
Myo_IIB	ZMYND8	-4.88301	-1.03222	1.0448e-06	5.37264e-05
Myo_IIB	ITGB8	-4.92517	-1.4639	8.42861e-07	4.39959e-05
Myo_IIB	BCL2	-5.02256	-1.06446	5.09868e-07	2.72605e-05
Myo_IIB	IL6R	-5.0405	-2.05527	4.64317e-07	2.488e-05
Myo_IIB	CASTOR2	-5.05703	-1.59404	4.25845e-07	2.292e-05
Myo_IIB	BMAL1	-5.30114	-1.55366	1.15082e-07	6.52762e-06
Myo_IIB	TRIM55	-5.33274	-1.35101	9.67413e-08	5.55231e-06
Myo_IIB	SIK2	-5.42236	-1.14224	5.88174e-08	3.45766e-06
Myo_IIB	PPARA	-5.49218	-1.19787	3.97011e-08	2.37423e-06
Myo_IIB	CTIF	-5.49535	-1.03131	3.8993e-08	2.33765e-06
Myo_IIB	SASH1	-5.51918	-1.24233	3.40579e-08	2.07779e-06
Myo_IIB	TMOD3	-5.52147	-1.03146	3.36184e-08	2.06136e-06
Myo_IIB	PLA2G7	-5.57099	-2.46355	2.53302e-08	1.57307e-06
Myo_IIB	TNNT1	-5.6557	-1.05467	1.55216e-08	9.78993e-07
Myo_IIB	TLCD4	-5.66205	-1.22337	1.49572e-08	9.53324e-07
Myo_IIB	ENSSSCG00000006556	-5.6657	-1.26323	1.4643e-08	9.38235e-07
Myo_IIB	ARHGAP24	-5.68273	-1.27177	1.3256e-08	8.5162e-07
Myo_IIB	MET	-5.77096	-1.86606	7.8819e-09	5.17343e-07
Myo_IIB	ENSSSCG00000030362	-5.97795	-1.43017	2.25967e-09	1.5637e-07
Myo_IIB	TGFB2	-6.05455	-1.26513	1.40811e-09	9.88537e-08
Myo_IIB	ENSSSCG00000060056	-6.20559	-1.34641	5.44939e-10	3.90486e-08
Myo_IIB	PRKCE	-6.34084	-1.24892	2.28518e-10	1.69257e-08
Myo_IIB	MYH7	-6.47302	-1.14522	9.60631e-11	7.27078e-09
Myo_IIB	IGF1R	-6.4757	-1.49099	9.43702e-11	7.16504e-09
Myo_IIB	KLF10	-6.49946	-1.30467	8.06063e-11	6.15863e-09
Myo_IIB	SYNE2	-6.58998	-1.02903	4.39893e-11	3.41481e-09
Myo_IIB	BMPR1B	-6.59355	-1.2219	4.29437e-11	3.34804e-09
Myo_IIB	KSR1	-6.62723	-1.39667	3.42043e-11	2.6897e-09
Myo_IIB	EYA1	-6.65148	-1.3378	2.90165e-11	2.28919e-09
Myo_IIB	SESTD1	-6.69609	-1.13436	2.14063e-11	1.71109e-09
Myo_IIB	ENSSSCG00000061057	-6.73537	-1.19401	1.63512e-11	1.32009e-09
Myo_IIB	TMEM117	-6.87406	-1.294	6.23983e-12	5.22937e-10
Myo_IIB	AHI1	-7.02496	-1.11016	2.14132e-12	1.85224e-10
Myo_IIB	RRAGD	-7.16067	-1.46386	8.0282e-13	7.17502e-11
Myo_IIB	YAP1	-7.16341	-1.03274	7.86921e-13	7.08522e-11
Myo_IIB	NR3C2	-7.29368	-1.07001	3.01596e-13	2.78804e-11
Myo_IIB	TCEA3	-7.5139	-1.0875	5.73919e-14	5.6736e-12
Myo_IIB	ACVR1	-7.52951	-1.09336	5.09327e-14	5.07651e-12
Myo_IIB	PDE3B	-7.53997	-1.92812	4.70071e-14	4.70459e-12
Myo_IIB	GAB1	-7.84717	-1.4313	4.25543e-15	4.40455e-13
Myo_IIB	BEST3	-7.88635	-1.09905	3.11164e-15	3.2625e-13
Myo_IIB	ENSSSCG00000036538	-7.89256	-2.56895	2.96051e-15	3.11754e-13
Myo_IIB	PRKAG2	-7.97641	-2.34992	1.50655e-15	1.61454e-13
Myo_IIB	DUSP26	-7.99236	-1.05857	1.32384e-15	1.4314e-13
Myo_IIB	EEF2K	-8.0305	-1.04593	9.70761e-16	1.06388e-13
Myo_IIB	EPB41	-8.08682	-1.02971	6.12425e-16	6.8671e-14
Myo_IIB	ENSSSCG00000054177	-8.13302	-1.28028	4.18738e-16	4.73918e-14
Myo_IIB	CEP192	-8.1511	-3.66766	3.60624e-16	4.10062e-14
Myo_IIB	PRKG1	-8.18717	-1.41013	2.67431e-16	3.05527e-14
Myo_IIB	ENSSSCG00000061621	-8.37624	-1.08979	5.46463e-17	6.55215e-15
Myo_IIB	ENSSSCG00000001931	-8.52293	-3.70618	1.55562e-17	1.92231e-15
Myo_IIB	SUFU	-8.57965	-1.04081	9.51608e-18	1.19419e-15
Myo_IIB	IRS1	-8.87379	-1.11228	7.06954e-19	9.2056e-17
Myo_IIB	INSR	-8.8865	-1.27972	6.30658e-19	8.2565e-17
Myo_IIB	NFE2L2	-8.91666	-1.07828	4.8055e-19	6.36007e-17
Myo_IIB	SETBP1	-9.06476	-1.14937	1.24882e-19	1.68974e-17
Myo_IIB	ASB16	-9.08346	-1.20772	1.05174e-19	1.43108e-17
Myo_IIB	LMOD2	-9.59316	-1.47431	8.54256e-22	1.26159e-19
Myo_IIB	ENSSSCG00000029441	-10.0381	-1.13582	1.03642e-23	1.6847e-21
Myo_IIB	ALPK2	-10.3079	-1.45777	6.49362e-25	1.0699e-22
Myo_IIB	ZFHX4	-10.3416	-1.12279	4.56968e-25	7.68595e-23
Myo_IIB	SOBP	-10.4454	-1.91326	1.53885e-25	2.60636e-23
Myo_IIB	WIPF3	-10.4819	-1.20164	1.04633e-25	1.78466e-23
Myo_IIB	HNRNPLL	-10.5662	-1.38696	4.2747e-26	7.39523e-24
Myo_IIB	PPFIBP2	-10.6259	-1.96596	2.25851e-26	3.93533e-24
Myo_IIB	ENSSSCG00000006725	-10.9287	-1.05575	8.40351e-28	1.5189e-25
Myo_IIB	FOXP1	-11.1218	-1.2782	9.82903e-29	1.83122e-26
Myo_IIB	MAPT	-11.2891	-1.39009	1.4849e-29	2.90035e-27
Myo_IIB	EGFR	-11.6102	-1.43737	3.65809e-31	7.32223e-29
Myo_IIB	RNF130	-11.7627	-1.03135	6.07529e-32	1.29073e-29
Myo_IIB	FHIP2A	-11.8692	-1.54526	1.71013e-32	3.69816e-30
Myo_IIB	IKZF2	-11.9303	-1.29369	8.22625e-33	1.79495e-30
Myo_IIB	EEF1A2	-12.1821	-2.67353	3.87086e-34	8.84456e-32
Myo_IIB	GRB10	-12.2781	-1.13503	1.18756e-34	2.7393e-32
Myo_IIB	CCDC6	-12.3532	-1.50145	4.67878e-35	1.1002e-32
Myo_IIB	USF3	-12.3645	-1.41466	4.0658e-35	9.74986e-33
Myo_IIB	NFIB	-12.4568	-1.74515	1.28468e-35	3.11148e-33
Myo_IIB	ENSSSCG00000048702	-12.4924	-1.16711	8.2164e-36	2.03062e-33
Myo_IIB	BACH2	-12.5231	-1.915	5.58135e-36	1.39361e-33
Myo_IIB	RAB12	-13.0883	-1.23158	3.84291e-39	1.02027e-36
Myo_IIB	PYGO1	-13.4962	-2.00813	1.64607e-41	4.58252e-39
Myo_IIB	STAT5B	-13.6098	-1.17612	3.50333e-42	9.98244e-40
Myo_IIB	MAST4	-13.6571	-1.00192	1.83219e-42	5.34645e-40
Myo_IIB	KIAA0408	-13.6828	-1.74736	1.28571e-42	3.79754e-40
Myo_IIB	RETREG1	-14.1073	-1.25182	3.42336e-45	1.09097e-42
Myo_IIB	ADCY2	-14.1471	-1.08955	1.94594e-45	6.28408e-43
Myo_IIB	PRKCA	-14.2229	-1.25217	6.60371e-46	2.16138e-43
Myo_IIB	WWOX	-14.3198	-1.52957	1.64629e-46	5.53794e-44
Myo_IIB	LRRC2	-14.648	-1.16155	1.38767e-48	5.25147e-46
Myo_IIB	NEDD4L	-15.07	-1.36118	2.55247e-51	9.81282e-49
Myo_IIB	TXNL1	-15.6253	-1.10497	4.89385e-55	2.11659e-52
Myo_IIB	ATP2B4	-15.629	-1.05416	4.61815e-55	2.03367e-52
Myo_IIB	KLHL24	-16.0808	-1.26221	3.47808e-58	1.61998e-55
Myo_IIB	PLCL2	-16.1458	-1.1891	1.2148e-58	5.76911e-56
Myo_IIB	METTL21EP	-16.4895	-3.51948	4.36889e-61	2.15948e-58
Myo_IIB	RSC1A1	-16.5945	-2.01019	7.63268e-62	3.85132e-59
Myo_IIB	TRNAU1AP	-17.6047	-1.66541	2.26877e-69	1.30832e-66
Myo_IIB	TBC1D4	-18.1854	-1.51071	6.73116e-74	4.07572e-71
Myo_IIB	NOS1	-18.8884	-1.83945	1.41955e-79	9.04775e-77
Myo_IIB	ASB4	-18.9521	-1.52329	4.24511e-80	2.77883e-77
Myo_IIB	TMEM140	-19.6211	-1.74531	1.02065e-85	7.27062e-83
Myo_IIB	LPIN1	-19.7142	-1.51063	1.6295e-86	1.19595e-83
Myo_IIB	RNF150	-20.0028	-1.61765	5.20149e-89	4.06388e-86
Myo_IIB	OGT	-20.2483	-1.26502	3.67443e-91	2.96649e-88
Myo_IIB	GPD2	-20.9441	-1.64428	2.1257e-97	1.98017e-94
Myo_IIB	SORBS1	-21.7915	-1.00675	2.7955e-105	2.82112e-102
Myo_IIB	MAP4	-23.5202	-1.04325	2.53406e-122	2.92262e-119
Myo_IIB	SOX6	-24.1862	-1.10505	3.11153e-129	3.76806e-126
Myo_IIB	MEF2A	-24.5195	-1.21381	9.14132e-133	1.16528e-129
Myo_IIB	AKAP6	-24.8725	-1.67737	1.47846e-136	2.10637e-133
Myo_IIB	FILIP1L	-25.0584	-1.13625	1.41576e-138	2.1431e-135
Myo_IIB	AMPD1	-26.345	-1.10408	5.86347e-153	1.09241e-149
Myo_IIB	DDIT4L	-27.9916	-1.44807	2.05623e-172	4.98019e-169
Myo_IIB	PDE7B	-30.9158	-1.65599	7.3211e-210	2.21646e-206
Myo_IIB	USP25	-31.0144	-1.67068	3.44734e-211	1.19278e-207
Myo_IIB	GPCPD1	-31.5421	-2.78362	2.30107e-218	9.28865e-215
Myo_IIB	ENSSSCG00000056610	-31.5772	-2.6337	7.5914e-219	3.67727e-215
Myo_IIB	FBXO32	-31.7488	-1.50183	3.30087e-221	1.99868e-217
Myo_IIB	PDZRN3	-34.8766	-1.79497	1.68536e-266	1.36065e-262
Myo_IIB	ENSSSCG00000056754	-35.0184	-1.27886	1.18174e-268	1.43109e-264
Myo_IIB	MYBPC1	-62.0709	-3.24899	0	0
Myoblast	ALDOA	6.67527	1.31265	2.4677e-11	1.99226e-07
Myoblast	RPS27	4.83193	1.98326	1.35214e-06	0.00251914
Myoblast	ENSSSCG00000004489	4.78168	1.70048	1.73837e-06	0.00300738
Myoblast	RPS15	4.71002	1.90124	2.47694e-06	0.00373181
Myoblast	ENSSSCG00000035293	4.23402	1.66198	2.29555e-05	0.0252719
Myoblast	DAG1	4.1655	1.08771	3.10676e-05	0.031432
Myoblast	COX2	4.07863	1.06475	4.53024e-05	0.0422009
Myoblast	MEF2A	-4.11111	-1.24903	3.93761e-05	0.0381476
Myoblast	GPCPD1	-4.25294	-2.48061	2.10979e-05	0.0243329
Myoblast	FBXO32	-4.41023	-1.22228	1.03259e-05	0.0125047
Myoblast	EYA4	-4.47586	-1.23058	7.61041e-06	0.00970127
Myoblast	SSH2	-4.4957	-1.53252	6.93423e-06	0.00933039
Myoblast	SORBS1	-4.69861	-1.32632	2.61935e-06	0.00373181
Myoblast	AKAP6	-4.71961	-1.90456	2.36302e-06	0.00373181
Myoblast	RNF150	-4.96633	-2.49821	6.82327e-07	0.00150236
Myoblast	DDIT4L	-5.87866	-1.89801	4.13605e-09	1.00175e-05
Myoblast	PDE7B	-5.99074	-1.84703	2.08892e-09	5.62153e-06
Myoblast	PDZRN3	-6.11802	-2.14669	9.47431e-10	2.86835e-06
Myoblast	USP25	-6.14646	-2.06812	7.92331e-10	2.74147e-06
Myoblast	ENSSSCG00000056754	-6.23804	-1.26993	4.43097e-10	1.78864e-06
Myoblast	ENSSSCG00000056610	-6.25895	-2.71949	3.87583e-10	1.78864e-06
Myoblast	FILIP1L	-6.60403	-1.93908	4.00137e-11	2.42283e-07
Myoblast	SOX6	-6.68271	-1.74755	2.34558e-11	1.99226e-07
Myoblast	MYBPC1	-8.55813	-2.31473	1.14718e-17	2.77848e-13
SMC	ACTA2	10.2617	3.71904	1.0485e-24	1.26973e-20
SMC	SPARCL1	6.90374	2.23264	5.06496e-12	1.47435e-08
SMC	COL4A1	6.89259	2.08021	5.47858e-12	1.47435e-08
SMC	CALD1	6.18406	1.67804	6.24754e-10	1.37559e-06
SMC	IGFBP7	6.00257	1.76788	1.94216e-09	3.6184e-06
SMC	ENSSSCG00000029160	5.98919	1.95032	2.10893e-09	3.64846e-06
SMC	DLC1	5.36197	1.38794	8.23198e-08	0.000124612
SMC	TIMP3	5.19777	1.85831	2.01689e-07	0.000222041
SMC	FLNA	4.90887	3.13898	9.16013e-07	0.000887434
SMC	SPARC	4.83704	1.55247	1.31788e-06	0.00122766
SMC	ENSSSCG00000059465	4.41741	1.08388	9.98927e-06	0.00805385
SMC	LPL	4.09515	1.46232	4.21891e-05	0.0291949
SMC	VCL	4.08667	1.40833	4.376e-05	0.0294408
SMC	SEPTIN7	4.0676	1.26425	4.74997e-05	0.0310931
SMC	SORBS2	3.9391	2.49122	8.17876e-05	0.0492507
SMC	PLCB4	3.93453	1.22293	8.33606e-05	0.0492507
SMC	SOX6	-3.92304	-1.53168	8.74393e-05	0.0492507
SMC	RYR1	-3.92527	-1.22113	8.66329e-05	0.0492507
SMC	AMPD1	-3.93029	-1.66153	8.4844e-05	0.0492507
SMC	ENSSSCG00000052612	-4.04161	-1.21365	5.30854e-05	0.0338349
SMC	FBXO32	-4.15081	-1.40081	3.31296e-05	0.0236
SMC	CAPN3	-4.19855	-1.54846	2.68624e-05	0.0197154
SMC	OBSCN	-4.35204	-1.26739	1.34877e-05	0.0102085
SMC	JPH1	-4.4106	-2.22651	1.03084e-05	0.00805385
SMC	ENSSSCG00000042430	-4.55193	-1.78433	5.31563e-06	0.00443947
SMC	ENSSSCG00000056610	-4.79978	-2.63095	1.58839e-06	0.00137395
SMC	USP25	-4.81451	-1.69245	1.47565e-06	0.00132371
SMC	MYPN	-5.01696	-1.90623	5.24955e-07	0.000529767
SMC	ANKRD23	-5.08645	-1.89093	3.64823e-07	0.000384174
SMC	EYA4	-5.23447	-2.86556	1.65456e-07	0.000190826
SMC	MYH1	-5.24797	-1.59191	1.53785e-07	0.000186233
SMC	TEAD1	-5.24931	-1.74633	1.52671e-07	0.000186233
SMC	CMYA5	-5.26269	-1.48302	1.4196e-07	0.000186233
SMC	RBFOX1	-5.34334	-2.50909	9.1249e-08	0.000130003
SMC	PDZRN3	-5.45098	-2.10693	5.00925e-08	8.08827e-05
SMC	ENSSSCG00000036052	-6.16911	-1.83934	6.86761e-10	1.38611e-06
SMC	ENSSSCG00000056754	-7.45522	-1.68207	8.97163e-14	3.10419e-10
SMC	MYBPC1	-7.46983	-2.66045	8.02955e-14	3.10419e-10
SMC	NEB	-7.89873	-2.05161	2.8177e-15	1.36489e-11
SMC	ENSSSCG00000038561	-8.01529	-2.20767	1.09878e-15	6.65308e-12
SMC	ENSSSCG00000053021	-8.92516	-2.62298	4.45045e-19	3.593e-15
SMC	ENSSSCG00000061723	-10.742	-2.73375	6.46235e-27	1.56518e-22
